# Supplementary material for: Large Scale Screening of Epichloë Endophytes Infecting Schedonorus pratensis and Other Forage Grasses Reveals a Relation Between Microsatellite-Based Haplotypes and Loline Alkaloid Levels
Source: Front Plant Sci. 2019 Jun 12;10:765. doi: 10.3389/fpls.2019.00765 (PMC6582706; doi:10.3389/fpls.2019.00765)
Supplement: TABLE S1 — Ecotypes and accessions screened in this study followed by coordinates, altitude, infection status and infection rate. [file Table_1.XLSX]

## Sheet: Collections
Location	Country	Latitude	Longitude	Altitude (m)	Species	Year of collection	N˚ individuals	N˚ E+ individuals	IR%
Jels 1	Denmark	55.3769	9.22235	38.6	L. perenne	2016	12	1	0.0833333
Kiel Chanal	Germany	54.3461	9.98445	2.9	L. perenne	2016	11	1	0.0909091
Timmdorf	Germany	54.1703	10.4939	27	L. perenne	2016	12	2	0.166667
Westensee	Germany	54.2767	9.9012	9	L. perenne	2016	15	8	0.533333
Kirke Flinterup	Denmark	55.4987	11.6311	43.7	S. arundinaceus	2016	11	2	0.181818
Tuelå	Denmark	55.4436	11.5911	47	S. arundinaceus	2016	14	11	0.785714
Bøgeskoven Havn	Denmark	55.3687	12.415	1.7	S. arundinaceus	2016	15	13	0.866667
Boelsdal	Denmark	55.2583	12.402	5	S. arundinaceus	2016	15	14	0.933333
Stevns Naturecenter	Denmark	55.3261	12.4501	36	S. arundinaceus	2016	15	14	0.933333
Eysbølvej	Denmark	55.2611	9.46333	25	S. arundinaceus	2016	8	1	0.125
Jels 2	Denmark	55.378	9.23515	36.7	S. giganteus	2016	12	6	0.5
Windebyer Noor 2	Germany	54.4729	9.82408	1.2	S. giganteus	2016	12	8	0.666667
Am Elbufer	Germany	53.1748	11.0119	21.8	S. giganteus	2016	15	12	0.8
Strandskoven	Denmark	55.4333	12.2085	2.6	S. giganteus	2016	15	14	0.933333
Lagen Sø	Denmark	55.4356	10.1933	35	S. giganteus	2016	14	11	0.785714
Musikskole	Denmark	55.4646	12.1712	2	S. pratensis	2016	1	1	1
Hostrup Sø	Denmark	54.9516	9.4286	36.9	S. pratensis	2016	12	4	0.333333
Borgmästar	Sweden	58.4996	11.6629	62.6	S. pratensis	2016	17	4	0.235294
Store Herte	Norway	59.134	11.5444	115.5	S. pratensis	2016	7	7	1
Elk	Sweden	58.8989	11.9371	156.9	S. pratensis	2016	16	8	0.5
Töftedal	Sweden	58.8426	11.7876	147.5	S. pratensis	2016	20	8	0.4
Tryggevælde Ådal	Denmark	55.3858	12.2621	5.5	S. pratensis	2016	10	9	0.9
Karlstad	Sweden	59.3948	13.2928	79.6	S. pratensis	2016	11	10	0.909091
Kloskogen	Sweden	58.691	11.7804	92.3	S. pratensis	2016	12	11	0.916667
Eksjö	Sweden	58.0977	15.1422	163.5	S. pratensis	2016	15	11	0.733333
Dals-Ed N	Sweden	59.0752	11.8201	137.7	S. pratensis	2016	13	12	0.923077
Bøensfæter	Norway	59.3405	11.7034	138.1	S. pratensis	2016	13	12	0.933333
Bergerud	Sweden	59.2156	11.9545	112	S. pratensis	2016	15	12	0.8
Torpedalsveien	Sweden	59.1631	14.4792	97	S. pratensis	2016	13	12	0.923077
Björnfall 2	Sweden	58.8672	15.1727	130	S. pratensis	2016	16	12	0.75
Fossby	Norway	59.2176	11.7071	122.6	S. pratensis	2016	19	13	0.684211
Herrud	Norway	59.3821	11.6683	124	S. pratensis	2016	16	13	0.8125
Hällan	Sweden	58.7855	11.8204	130.4	S. pratensis	2016	16	13	0.8125
Röstorpvägen	Sweden	58.4683	11.6549	64.2	S. pratensis	2016	15	14	0.933333
Stensryvägen	Sweden	58.552	11.7208	133.9	S. pratensis	2016	14	14	1
Vestkogen	Norway	59.3282	11.6848	124.3	S. pratensis	2016	14	14	1
Kläsbol	Sweden	59.527	12.7689	79	S. pratensis	2016	17	14	0.823529
Svedenäs	Sweden	59.5114	13.5917	62.1	S. pratensis	2016	16	14	0.875
Gryttved	Sweden	59.7943	12.2331	158.2	S. pratensis	2016	17	14	0.823529
Vännacka	Sweden	59.5241	12.0599	137.8	S. pratensis	2016	15	14	0.933333
Humlekil	Sweden	59.6047	12.618	88.4	S. pratensis	2016	18	14	0.777778
Bysjön	Sweden	59.8136	12.3217	97.8	S. pratensis	2016	16	14	0.875
FV865	Norway	59.1862	11.6375	165.8	S. pratensis	2016	16	15	0.9375
Rörviken	Sweden	59.1174	11.8163	108.6	S. pratensis	2016	16	15	0.9375
Östra Hungvik	Sweden	59.5785	12.7073	60.2	S. pratensis	2016	15	15	1
Norra	Sweden	59.5297	13.5952	101	S. pratensis	2016	15	15	1
Koppom	Sweden	59.6221	12.1718	164.6	S. pratensis	2016	17	15	0.882353
Øvre Sandtorp	Norway	59.4286	11.6679	153.4	S. pratensis	2016	18	15	0.833333
Arvika	Sweden	59.7152	12.53	80.4	S. pratensis	2016	15	15	1
Borup	Denmark	55.5115	11.9798	44.1	S. pratensis	2016	15	15	1
Hult 1	Sweden	58.5823	11.7307	102	S. pratensis	2016	20	16	0.8
Hult 2	Sweden	58.5823	11.7295	96	S. pratensis	2016	18	16	0.888889
Karlanda	Sweden	59.5536	12.116	166.7	S. pratensis	2016	20	16	0.8
St. Jordgölen 2	Sweden	58.092	15.1549	174.5	S. pratensis	2016	18	16	0.888889
Björnfall	Sweden	58.8662	15.1684	151.2	S. pratensis	2016	19	16	0.842105
Årstad	Sweden	59.5738	12.1235	152.8	S. pratensis	2016	17	17	1
Ravmarken	Sweden	59.0337	11.8334	148	S. pratensis	2016	18	17	0.944444
Aspern	Norway	59.1484	11.6449	122.1	S. pratensis	2016	17	17	1
Krokserund	Sweden	59.4304	12.9165	112.8	S. pratensis	2016	18	17	0.944444
Lilledalen	Sweden	59.476	12.8069	101	S. pratensis	2016	17	17	1
Rönneshytta	Sweden	58.8989	15.1075	129.8	S. pratensis	2016	17	17	1
Björnfall 3	Sweden	58.883	15.2023	132	S. pratensis	2016	17	17	1
Tryggwvælde Å	Denmark	55.4217	12.2242	1.2	S. pratensis	2016	20	17	0.85
Kullen Strålsnäs	Sweden	58.2257	15.0753	131.9	S. pratensis	2016	19	18	0.947368
Kolonivägen	Sweden	59.423	13.5597	79.4	S. pratensis	2016	18	18	1
Mellbyn	Sweden	59.828	12.2639	101.2	S. pratensis	2016	18	18	1
St. Jordgölen	Sweden	58.0974	15.1441	162.7	S. pratensis	2016	18	18	1
Strandskoven	Denmark	55.4322	12.203	7	S. pratensis	2016	20	18	0.9
Lille Herte	Norway	59.1137	11.5184	175.7	S. pratensis	2016	20	19	0.95
Killstad	Sweden	59.4996	13.6002	83.8	S. pratensis	2016	20	19	0.95
Lorensberg	Sweden	59.4114	13.5544	90.9	S. pratensis	2016	19	19	1
Söderleden	Sweden	59.1561	15.093	40	S. pratensis	2016	19	19	1
Sarner	Italy	46.5922	11.3838	711.1	S. pratensis	2017	15	1	0.0666667
Stramentizzo lake	Italy	46.26	11.3819	811.7	S. pratensis	2017	4	4	1
Collepietra	Italy	46.4582	11.482	1310	S. pratensis	2017	20	4	0.2
Dollinger	Austria	47.2864	10.8173	816.4	S. pratensis	2017	16	4	0.25
Vorderrauth	Austria	46.9583	10.5157	979.1	S. pratensis	2017	20	5	0.25
Castello di fiemme	Italy	46.2774	11.4395	827.7	S. pratensis	2017	14	9	0.642857
Imst	Italy	47.2201	10.723	814.2	S. pratensis	2017	17	9	0.529412
Bacherwinkel	Austria	47.4601	12.094	750.7	S. pratensis	2017	16	10	0.625
Ponte nova	Italy	46.4338	11.4711	831.2	S. pratensis	2017	20	11	0.55
Fempass	Austria	47.3631	10.8312	1217.8	S. pratensis	2017	16	11	0.6875
Frauenau	Germany	48.9838	13.3	625.2	S. pratensis	2017	17	11	0.647059
Bressimo	Italy	45.8621	10.1411	208.2	S. pratensis	2017	15	12	0.8
Fornace	Italy	46.1208	11.2167	636.8	S. pratensis	2017	19	12	0.631579
Lex resch	Italy	46.4705	11.4741	1159.1	S. pratensis	2017	20	12	0.6
Dekken	Germany	48.4623	13.0256	397.7	S. pratensis	2017	20	12	0.6
Kirchberg	Germany	48.9036	13.217	617.6	S. pratensis	2017	18	12	0.666667
Nauder	Austria	46.9004	10.495	1291.8	S. pratensis	2017	19	13	0.684211
Tarrenz	Austria	47.2556	10.7516	816.7	S. pratensis	2017	19	13	0.684211
Biberwier	Austria	47.3841	10.9086	1022.7	S. pratensis	2017	16	13	0.8125
Grainau	Germany	47.4801	11.0575	717	S. pratensis	2017	16	13	0.8125
Regen	Germany	48.9682	13.1697	576.4	S. pratensis	2017	16	13	0.8125
Martina	Italy	45.7377	9.90765	317	S. pratensis	2017	18	14	0.777778
Binzago	Italy	45.6142	10.3391	416.6	S. pratensis	2017	19	14	0.736842
Valfloriana	Italy	46.244	11.3407	883.7	S. pratensis	2017	20	14	0.7
Carezza al lago	Italy	46.4069	11.0655	859.6	S. pratensis	2017	15	14	0.933333
Lafairs	Italy	46.9928	10.5743	947.8	S. pratensis	2017	18	14	0.777778
Scharnitz	Austria	47.386	11.2547	975.5	S. pratensis	2017	17	15	0.882353
Grafenweg	Austria	47.4503	12.1107	880.5	S. pratensis	2017	16	15	0.9375
Hopfgarten	Austria	47.4468	12.1469	734.4	S. pratensis	2017	20	15	0.75
Frohnerut	Germany	48.8715	13.0462	743.6	S. pratensis	2017	18	15	0.833333
Caino	Italy	45.5998	10.308	300	S. pratensis	2017	16	16	1
Rechen pass	Austria	46.8758	10.5072	1390.8	S. pratensis	2017	20	16	0.8
Oberfuger	Italy	47.0943	10.667	864.3	S. pratensis	2017	19	16	0.842105
Trescore	Italy	45.6927	9.84974	251.7	S. pratensis	2017	19	17	0.894737
Sales lake	Italy	46.142	11.2185	645.9	S. pratensis	2017	19	17	0.894737
Tamion	Italy	46.4031	11.6327	1740	S. pratensis	2017	19	17	0.894737
Garmich	Germany	47.4879	11.1585	870.7	S. pratensis	2017	20	17	0.85
Predazzo	Italy	46.2982	11.5861	983	S. pratensis	2017	19	18	0.947368
Forno	Italy	46.3518	11.6312	1107.1	S. pratensis	2017	19	18	0.947368
Vigo di fassa	Italy	46.4043	11.6756	1234.2	S. pratensis	2017	19	18	0.947368
Miravalle	Italy	45.6053	10.378	376.3	S. pratensis	2017	19	19	1
Reith	Austria	47.3031	11.1989	1103.2	S. pratensis	2017	20	19	0.95
Endine lake	Italy	45.7856	9.95283	339.7	S. pratensis	2017	20	20	1
Bjermdrupgårdsvej	Denmark	55.3234	9.35155	42.7	L. perenne	2016	6	0	0
Blütsee Lake	Denmark	54.4992	9.74987	13.8	L. perenne	2016	12	0	0
Braera Lake	Denmark	55.1816	9.45953	2	L. perenne	2016	6	0	0
Eysbølvej	Denmark	55.2611	9.46333	25	S. arundinaceus	2016	12	0	0
Stepping	Denmark	55.3411	9.35933	52.1	L. perenne	2016	12	0	0
Stepping 2	Denmark	55.3309	9.36867	50	L. perenne	2016	12	0	0
Strohbrück	Germany	54.3418	9.99347	21	L. perenne	2016	17	0	0
Tryggevældeå	Denmark	55.3512	12.2661	3.2	S. arundinaceus	2016	15	0	0
Norresnovvej	Denmark	55.0111	10.6273	16	S. pratensis	2016	7	0	0
Arreskov Slot	Denmark	55.1653	10.3134	37	S. pratensis	2016	3	0	0
Windebyer Noor 1	Germany	54.4729	9.82408	1.2	S. pratensis	2016	8	0	0
Køge Å	Denmark	55.4565	12.1587	4.8	S. pratensis	2016	18	0	0
Gyrstinge Sø	Denmark	55.5004	11.6739	35.5	S. pratensis	2016	12	0	0
Hesbjerg	Denmark	55.3717	10.2204	64	S. pratensis	2016	18	0	0
Pianico	Italy	45.8069	10.0271	350.5	S. pratensis	2017	20	0	0
Cavedine lake	Italy	46.0109	10.9488	239.1	S. pratensis	2017	20	0	0
Spondigna	Italy	46.6477	10.5929	899.3	S. pratensis	2017	20	0	0
Scuderno	Italy	46.6733	10.5762	978	S. pratensis	2017	20	0	0
Ritzmais	Germany	48.9035	13.0981	673.3	S. pratensis	2017	18	0	0
Spiegelau	Germany	48.9197	13.2897	708.5	S. pratensis	2017	19	0	0

## Sheet: USDA
Accession_ID	Accession_Name	Country	Latitude	Longitude	Altitude (m)	Species	Year of collection	Infection status	N˚ individuals	N˚ E+ individuals	IR%
PI 237707		Germany	49.0061	12.4879	513.8	S. pratensis	1957	INFECTED	40	1	0.025
PI 347571	4010	Morocco	31.8466	-6.08651	1972.3	S. arundincaea var. glaucescens	1970	INFECTED	45	4	0.0888889
PI 347572	4011	Morocco	31.8466	-6.08651	1972.3	S. arundincaea var. glaucescens	1970	INFECTED	4	1	0.25
PI 347573	4012	Morocco	31.8466	-6.08651	1972.3	S. arundincaea var. glaucescens	1970	INFECTED	10	1	0.1
PI 516569	GR 475	Morocco	34.6504	-3.86385	1225	S. arundinaceus	1986	INFECTED	40	20	0.5
PI 577108	ABY-BF 1065.E76	Italy	44.15	7.56667	1340	S. pratensis subsp. apennina	1991	INFECTED	37	3	0.0810811
PI 665564	KGZ-06-07-045	Kyrgyzstan	42.8097	77.5314	2050	S. pratensis	2007	INFECTED	40	26	0.65
PI 659922	KGZ-06-17-091	Kyrgyzstan	42.1042	77.5958	1941	S. pratensis	2007	INFECTED	46	22	0.478261
W6 32999	R07-11-036	Russian Federation	58.0153	33.4878	200	S. pratensis	2008	INFECTED	46	23	0.5
W6 33016	R07-15-053	Russian Federation	58.4264	34.5244	156	S. pratensis	2008	INFECTED	44	27	0.613636
W6 33021	R07-16-058	Russian Federation	58.4136	35.0922	168	S. pratensis	2008	INFECTED	22	11	0.5
PI 675258	R08-05-018	Russian Federation	53.15	55.59	171	S. pratensis	2009	INFECTED	40	31	0.775
PI 595018	ABY-BF 951.73	Switzerland	46.5833	6.93333	860	S. pratensis	1991	NO	0	0	0
PI 595019	ABY-BF 982.78	United Kingdom	-	-	-	S. pratensis	1991	NO	0	0	0
PI 595020	ABY-BF 1057.75	Italy	44.2	8.03333	1380	S. pratensis	1991	NO	0	0	0
PI 595021	ABY-BF 1068.78	Italy	44.15	7.56667	1300	S. pratensis	1991	NO	0	0	0
PI 595022	ABY-BF 1075.75	Italy	44.2	7.56667	950	S. pratensis	1991	NO	0	0	0
PI 595023	ABY-BF 1084.75	Belgium	51.0333	4.16667	10	S. pratensis	1991	NO	0	0	0
PI 595024	ABY-BF 1086.75	Belgium	49.8833	5.55	480	S. pratensis	1991	NO	0	0	0
PI 595025	ABY-BF 1099.76	Italy	45.8667	9.88333	420	S. pratensis	1991	NO	0	0	0
PI 595026	ABY-BF 1199.81	United Kingdom	51.2333	-2.81667	-	S. pratensis	1991	NO	0	0	0
PI 595027	ABY-BF 1201.81	Romania	46.1833	25.9333	400	S. pratensis	1991	NO	0	0	0
PI 595028	ABY-BF 1202.81	Romania	47.8333	26.05	410	S. pratensis	1991	NO	0	0	0
PI 595029	ABY-BF 1203.81	Romania	47.6167	26.3	350	S. pratensis	1991	NO	0	0	0
PI 595030	ABY-BF 1205.81	Romania	47.6167	26.3	300	S. pratensis	1991	NO	0	0	0
PI 595031	ABY-BF 1208.81	Romania	47.9333	23.8833	450	S. pratensis	1991	NO	0	0	0
PI 595032	ABY-BF 1209.81	Romania	47.9333	23.8833	-	S. pratensis	1991	NO	0	0	0
PI 595033	ABY-BF 1210.81	Romania	45.85	25.8	600	S. pratensis	1991	NO	0	0	0
PI 595034	ABY-BF 1211.82	Romania	45.3333	25.55	1575	S. pratensis	1991	NO	0	0	0
PI 595035	ABY-BF 1224.82	Norway	58.2833	6.66667	75	S. pratensis	1991	NO	0	0	0
PI 595053	ABY-BF 1226.82	Norway	58.8833	5.6	25	S. pratensis	1991	NO	0	0	0
W6 9219	ABY-BF 1227.82	Norway	58.8833	5.6	-	S. pratensis	1991	NO	0	0	0
PI 595036	ABY-BF 1228.82	Norway	59.8	5.18333	20	S. pratensis	1991	NO	0	0	0
PI 595037	ABY-BF 1231.82	Norway	61.1333	8.55	525	S. pratensis	1991	NO	0	0	0
PI 595038	ABY-BF 1233.82	Norway	61.8667	9.16667	500	S. pratensis	1991	NO	0	0	0
PI 595039	ABY-BF 1235.82	Norway	61.3167	9.85	825	S. pratensis	1991	NO	0	0	0
PI 595040	ABY-BF 1237.82	Norway	61.5	10.2	325	S. pratensis	1991	NO	0	0	0
PI 595041	ABY-BF 1241.82	Norway	60.8333	9.55	880	S. pratensis	1991	NO	0	0	0
PI 610808	ABY-BF 954.A73	Switzerland	46.55	7.01667	1600	S. pratensis subsp. apennina	1991	NO	0	0	0
PI 595042	ABY-BF 1064.D76	Italy	44.15	7.56667	1340	S. pratensis subsp. apennina	1991	NO	0	0	0
PI 595054	ABY-BF 1066.D76	Italy	44.15	7.56667	1320	S. pratensis subsp. apennina	1991	NO	0	0	0
PI 595073	ABY-BF 1070.B76	Italy	44.15	7.56667	1160	S. pratensis subsp. apennina	1991	NO	0	0	0
PI 595074	ABY-BF 1078.D76	Italy	44.55	9.45	1600	S. pratensis subsp. apennina	1991	NO	0	0	0
PI 595055	ABY-BF 1079.E76	Italy	44.55	9.45	1560	S. pratensis subsp. apennina	1991	NO	0	0	0
PI 598501	-	Hungary	-	-	-	S. pratensis	1992	NO	0	0	0
PI 163463	-	Finland	-	-	-	S. pratensis	1948	NO	0	0	0
PI 172388	-	Turkey	-	-	-	S. pratensis	1949	NO	0	0	0
PI 175508	-		-	-	-	S. pratensis	1949	NO	0	0	0
PI 182855	-	Czech Republic	-	-	-	S. pratensis	1949	NO	0	0	0
PI 186318	-	Denmark	-	-	-	S. pratensis	1950	NO	0	0	0
PI 188900	-	Sweden	-	-	-	S. pratensis	1950	NO	0	0	0
PI 189143	-		-	-	-	S. pratensis	1950	NO	0	0	0
PI 189144	-		-	-	-	S. pratensis	1950	NO	0	0	0
PI 189145	-		-	-	-	S. pratensis	1950	NO	0	0	0
PI 196420	-	Soviet Union	-	-	-	S. pratensis	1951	NO	0	0	0
PI 198065	-	Sweden	-	-	-	S. pratensis	1951	NO	0	0	0
PI 198066	-	Sweden	-	-	-	S. pratensis	1951	NO	0	0	0
PI 200320	-	Denmark	-	-	-	S. pratensis	1952	NO	0	0	0
PI 201179	-		-	-	-	S. pratensis	1952	NO	0	0	0
PI 201180	-		-	-	-	S. pratensis	1952	NO	0	0	0
PI 201181	-		-	-	-	S. pratensis	1952	NO	0	0	0
PI 201182	-		-	-	-	S. pratensis	1952	NO	0	0	0
PI 204427	-	Turkey	-	-	-	S. pratensis	1953	NO	0	0	0
PI 212285	-	Afghanistan	-	-	-	S. pratensis	1954	NO	0	0	0
PI 217417	-	Denmark	-	-	-	S. pratensis	1954	NO	0	0	0
PI 221918	-	Afghanistan	-	-	-	S. pratensis	1954	NO	0	0	0
PI 221919	-	Afghanistan	-	-	-	S. pratensis	1954	NO	0	0	0
PI 221920	-	Afghanistan	-	-	-	S. pratensis	1954	NO	0	0	0
PI 222102	-	Afghanistan	-	-	-	S. pratensis	1954	NO	0	0	0
PI 223232	-	Afghanistan	-	-	-	S. pratensis	1955	NO	0	0	0
PI 225823	-	Denmark	-	-	-	S. pratensis	1955	NO	0	0	0
PI 232287	-	United States	-	-	-	S. pratensis	1955	NO	0	0	0
PI 233820	-	Italy	-	-	-	S. pratensis	1956	NO	0	0	0
PI 233821	-	Italy	-	-	-	S. pratensis	1956	NO	0	0	0
PI 234777	-	Germany	-	-	-	S. pratensis	1956	NO	0	0	0
PI 234887	-	Switzerland	-	-	-	S. pratensis	1956	NO	0	0	0
PI 234888	-	Switzerland	-	-	-	S. pratensis	1956	NO	0	0	0
PI 234889	-	Switzerland	-	-	-	S. pratensis	1956	NO	0	0	0
PI 234891	-	Switzerland	-	-	-	S. pratensis	1956	NO	0	0	0
PI 234894	-	Switzerland	-	-	-	S. pratensis	1956	NO	0	0	0
PI 234905	-	Switzerland	-	-	-	S. pratensis	1956	NO	0	0	0
PI 235035	-	Sweden	-	-	-	S. pratensis	1956	NO	0	0	0
PI 235037	-	Sweden	-	-	-	S. pratensis	1956	NO	0	0	0
PI 235073	-	Switzerland	-	-	-	S. pratensis	1956	NO	0	0	0
PI 235156	-	Belgium	-	-	-	S. pratensis	1956	NO	0	0	0
PI 249823	-	Soviet Union	-	-	-	S. pratensis	1958	NO	0	0	0
PI 250964	-	Macedonia	42	21	-	S. pratensis	1958	NO	0	0	0
PI 251116	-	Macedonia	41.7692	20.9933	-	S. pratensis	1958	NO	0	0	0
PI 251117	-	Montenegro	42.6614	19.8825	-	S. pratensis	1958	NO	0	0	0
PI 251119	-	Montenegro	42.9564	19.0967	-	S. pratensis	1958	NO	0	0	0
PI 251120	-	Bosnia and Herzegovina	43.8269	17.0078	-	S. pratensis	1958	NO	0	0	0
PI 251121	-	Bosnia and Herzegovina	44.0775	17.8642	-	S. pratensis	1958	NO	0	0	0
PI 251136	-	Bosnia and Herzegovina	44.0775	17.8642	-	S. pratensis	1958	NO	0	0	0
PI 251420	-	Croatia	45.34	14.72	-	S. pratensis	1958	NO	0	0	0
PI 251664	-	Serbia	-	-	-	S. pratensis	1958	NO	0	0	0
PI 251685	-	Soviet Union	-	-	-	S. pratensis	1958	NO	0	0	0
PI 251686	-	Soviet Union	-	-	-	S. pratensis	1958	NO	0	0	0
PI 251821	-	Austria	-	-	-	S. pratensis	1958	NO	0	0	0
PI 255170	-		-	-	-	S. pratensis	1959	NO	0	0	0
PI 255417	-	Former Serbia and Montenegro	-	-	-	S. pratensis	1959	NO	0	0	0
PI 255418	-	Former Serbia and Montenegro	-	-	-	S. pratensis	1959	NO	0	0	0
PI 255419	-	Former Serbia and Montenegro	-	-	-	S. pratensis	1959	NO	0	0	0
PI 255420	-	Former Serbia and Montenegro	-	-	-	S. pratensis	1959	NO	0	0	0
PI 255468	-	Former Serbia and Montenegro	-	-	-	S. pratensis	1959	NO	0	0	0
PI 257739	-	Czechoslovakia	-	-	-	S. pratensis	1959	NO	0	0	0
PI 262465	-	Soviet Union	-	-	-	S. pratensis	1959	NO	0	0	0
PI 262466	-	Soviet Union	-	-	-	S. pratensis	1959	NO	0	0	0
PI 270398	-	Soviet Union	-	-	-	S. pratensis	1960	NO	0	0	0
PI 270399	-	Soviet Union	-	-	-	S. pratensis	1960	NO	0	0	0
PI 274618	-	Poland	-	-	-	S. pratensis	1961	NO	0	0	0
PI 276662	-	Germany	-	-	-	S. pratensis	1961	NO	0	0	0
PI 277842	-	Former Serbia and Montenegro	-	-	-	S. pratensis	1962	NO	0	0	0
PI 277843	-	Former Serbia and Montenegro	-	-	-	S. pratensis	1962	NO	0	0	0
PI 278769	ENSIGN	Canada	-	-	-	S. pratensis	1962	NO	0	0	0
PI 283306	CPI 23091	United Kingdom	-	-	-	S. pratensis	1962	NO	0	0	0
PI 283307	CPI 25015	Soviet Union	-	-	-	S. pratensis	1962	NO	0	0	0
PI 283308	CPI 25016	Soviet Union	-	-	-	S. pratensis	1962	NO	0	0	0
PI 283309	CPI 25017	Soviet Union	-	-	-	S. pratensis	1962	NO	0	0	0
PI 283310	CPI 25020	Australia	-	-	-	S. pratensis	1962	NO	0	0	0
PI 289007	M 9409	Hungary	-	-	-	S. pratensis	1963	NO	0	0	0
PI 289008	M 9410	Hungary	-	-	-	S. pratensis	1963	NO	0	0	0
PI 289009	M 9411	Hungary	-	-	-	S. pratensis	1963	NO	0	0	0
PI 289010	M 71081	Hungary	-	-	-	S. pratensis	1963	NO	0	0	0
PI 294705	-	Bulgaria	-	-	-	S. pratensis	1964	NO	0	0	0
PI 294706	-	Bulgaria	-	-	-	S. pratensis	1964	NO	0	0	0
PI 294707	-	Bulgaria	-	-	-	S. pratensis	1964	NO	0	0	0
PI 294708	-	Bulgaria	-	-	-	S. pratensis	1964	NO	0	0	0
PI 294709	-	Bulgaria	-	-	-	S. pratensis	1964	NO	0	0	0
PI 294710	-	Bulgaria	-	-	-	S. pratensis	1964	NO	0	0	0
PI 294711	-	Bulgaria	-	-	-	S. pratensis	1964	NO	0	0	0
PI 294712	-	Bulgaria	-	-	-	S. pratensis	1964	NO	0	0	0
PI 294713	-	Bulgaria	-	-	-	S. pratensis	1964	NO	0	0	0
PI 294714	-	Bulgaria	-	-	-	S. pratensis	1964	NO	0	0	0
PI 294715	-	Bulgaria	-	-	-	S. pratensis	1964	NO	0	0	0
PI 294716	-	Bulgaria	-	-	-	S. pratensis	1964	NO	0	0	0
PI 294717	-	Bulgaria	-	-	-	S. pratensis	1964	NO	0	0	0
PI 294718	-	Bulgaria	-	-	-	S. pratensis	1964	NO	0	0	0
PI 294719	-	Bulgaria	-	-	-	S. pratensis	1964	NO	0	0	0
PI 294720	-	Bulgaria	-	-	-	S. pratensis	1964	NO	0	0	0
PI 294721	-	Bulgaria	-	-	-	S. pratensis	1964	NO	0	0	0
PI 294722	-	Bulgaria	-	-	-	S. pratensis	1964	NO	0	0	0
PI 294723	-	Bulgaria	-	-	-	S. pratensis	1964	NO	0	0	0
PI 295670	29230	Soviet Union	-	-	-	S. pratensis	1964	NO	0	0	0
PI 295671	31895	Soviet Union	-	-	-	S. pratensis	1964	NO	0	0	0
PI 311054	-	Romania	-	-	-	S. pratensis	1966	NO	0	0	0
PI 314252	547	Soviet Union	-	-	-	S. pratensis	1966	NO	0	0	0
PI 314525	258	Soviet Union	-	-	-	S. pratensis	1966	NO	0	0	0
PI 314526	272	Soviet Union	-	-	-	S. pratensis	1966	NO	0	0	0
PI 314527	281	Soviet Union	-	-	-	S. pratensis	1966	NO	0	0	0
PI 314528	296	Soviet Union	-	-	-	S. pratensis	1966	NO	0	0	0
PI 314569	302	Soviet Union	-	-	-	S. pratensis	1966	NO	0	0	0
PI 314570	320	Soviet Union	-	-	-	S. pratensis	1966	NO	0	0	0
PI 314689	352	Soviet Union	-	-	-	S. pratensis	1966	NO	0	0	0
PI 314691	476	Soviet Union	-	-	-	S. pratensis	1966	NO	0	0	0
PI 314692	377	Soviet Union	-	-	-	S. pratensis	1966	NO	0	0	0
PI 315435	55	Russian Federation	-	-	-	S. pratensis	1966	NO	0	0	0
PI 315436	56	Russian Federation	-	-	-	S. pratensis	1966	NO	0	0	0
PI 315438	58	Russian Federation	-	-	-	S. pratensis	1966	NO	0	0	0
PI 315439	59	Russian Federation	-	-	-	S. pratensis	1966	NO	0	0	0
PI 315440	60	Soviet Union	-	-	-	S. pratensis	1966	NO	0	0	0
PI 315441	61	Soviet Union	-	-	-	S. pratensis	1966	NO	0	0	0
PI 320558	-	Finland	-	-	-	S. pratensis	1967	NO	0	0	0
PI 324122	-	Soviet Union	-	-	-	S. pratensis	1967	NO	0	0	0
PI 325325	S-164	Russian Federation	-	-	990	S. pratensis	1968	NO	0	0	0
PI 325327	S-299	Russian Federation	-	-	-	S. pratensis	1968	NO	0	0	0
PI 340102	2-427	Turkey	-	-	-	S. pratensis	1969	NO	0	0	0
PI 345983	633	Norway	-	-	-	S. pratensis	1969	NO	0	0	0
PI 347574	4013	Morocco	-	-	-	S. pratensis	1970	NO	0	0	0
PI 347575	4031	Morocco	-	-	-	S. pratensis	1970	NO	0	0	0
PI 347576	4032	Morocco	-	-	-	S. pratensis	1970	NO	0	0	0
PI 371949	-	Bulgaria	-	-	-	S. pratensis	1972	NO	0	0	0
PI 380858	229	Iran	-	-	-	S. pratensis	1972	NO	0	0	0
PI 383656	122	Turkey	-	-	-	S. pratensis	1972	NO	0	0	0
PI 383657	178	Turkey	-	-	-	S. pratensis	1972	NO	0	0	0
PI 411127	VIK 5	Soviet Union	-	-	-	S. pratensis	1976	NO	0	0	0
PI 440357	D-1342	Russian Federation	-	-	-	S. pratensis	1978	NO	0	0	0
PI 440358	D-1575	Russian Federation	-	-	500	S. pratensis	1978	NO	0	0	0
PI 440910	-	Morocco	-	-	-	S. pratensis	1978	NO	0	0	0
PI 486316	TK99-530	Turkey	-	-	-	S. pratensis	1982	NO	0	0	0
PI 494700	F-2	Romania	-	-	-	S. pratensis	1985	NO	0	0	0
PI 502374	AR-22	Russian Federation	-	-	-	S. pratensis	1985	NO	0	0	0
PI 502375	AR-105	Russian Federation	-	-	-	S. pratensis	1985	NO	0	0	0
PI 502376	AR-245	Uzbekistan	-	-	-	S. pratensis	1985	NO	0	0	0
PI 502378	AR-244	Uzbekistan	-	-	-	S. pratensis	1985	NO	0	0	0
PI 516567	GR 398	Morocco	-	-	560	S. pratensis	1986	NO	0	0	0
PI 516570	GR 517	Morocco	-	-	1800	S. pratensis	1986	NO	0	0	0
PI 538935	VIR 35059	Russian Federation	-	-	-	S. pratensis	1990	NO	0	0	0
PI 538936	AJC-334	Russian Federation	-	-	1300	S. pratensis	1990	NO	0	0	0
PI 538937	AJC-335	Russian Federation	-	-	1000	S. pratensis	1990	NO	0	0	0
PI 538943	AJC-341	Russian Federation	-	-	-	S. pratensis	1990	NO	0	0	0
PI 538944	AJC-342	Russian Federation	-	-	-	S. pratensis	1990	NO	0	0	0
PI 538945	AJC-343	Russian Federation	-	-	-	S. pratensis	1990	NO	0	0	0
PI 538946	AJC-344	Russian Federation	-	-	472	S. pratensis	1990	NO	0	0	0
PI 538947	AJC-345	Russian Federation	-	-	-	S. pratensis	1990	NO	0	0	0
PI 538948	AJC-346	Russian Federation	-	-	-	S. pratensis	1990	NO	0	0	0
PI 538949	AJC-347	Russian Federation	-	-	900	S. pratensis	1990	NO	0	0	0
PI 538950	AJC-348	Russian Federation	-	-	1216	S. pratensis	1990	NO	0	0	0
PI 538951	AJC-349	Russian Federation	-	-	724	S. pratensis	1990	NO	0	0	0
PI 538952	AJC-350	Russian Federation	-	-	-	S. pratensis	1990	NO	0	0	0
PI 538953	AJC-351	Russian Federation	-	-	912	S. pratensis	1990	NO	0	0	0
PI 538954	AJC-352	Russian Federation	-	-	-	S. pratensis	1990	NO	0	0	0
PI 538955	AJC-353	Russian Federation	-	-	-	S. pratensis	1990	NO	0	0	0
PI 538956	AJC-354	Russian Federation	-	-	-	S. pratensis	1990	NO	0	0	0
PI 538957	AJC-355	Russian Federation	-	-	-	S. pratensis	1990	NO	0	0	0
PI 538958	AJC-356	Russian Federation	-	-	-	S. pratensis	1990	NO	0	0	0
PI 577101	ABY-BF 945.71	Italy	44.0833	7.8	1400	S. pratensis	1991	NO	0	0	0
PI 577102	ABY-BF 959.73	Switzerland	46.1833	6.86667	1600	S. pratensis	1991	NO	0	0	0
PI 577103	ABY-BF 1200.81	United Kingdom	51.4167	-1.33333	60	S. pratensis	1991	NO	0	0	0
PI 577104	ABY-BF 1204.81	Romania	47.6167	26.3	360	S. pratensis	1991	NO	0	0	0
PI 577105	ABY-BF 1225.82	Norway	58.2833	6.66667	50	S. pratensis	1991	NO	0	0	0
PI 577106	ABY-BF 1230.82	Norway	61.1333	8.55	525	S. pratensis	1991	NO	0	0	0
PI 577107	ABY-BF 1236.82	Norway	61.5	10.2	450	S. pratensis	1991	NO	0	0	0
W6 17784	VIR D14	Russian Federation	45.05	37.4667	80	S. pratensis	1996	NO	0	0	0
PI 611046	VIR D16	Russian Federation	44.8167	37.65	300	S. pratensis	1996	NO	0	0	0
PI 636543	VIR D34	Russian Federation	44.3567	40.725	450	S. pratensis	1996	NO	0	0	0
PI 636568	B96-266	Bulgaria	42.8089	24.6333	1064	S. pratensis	1996	NO	0	0	0
PI 636667	KAZ-229	Kazakhstan	48.7178	58.6203	432	S. pratensis	2000	NO	0	0	0
PI 665560	KGZ-06-04-023	Kyrgyzstan	42.8003	75.925	1378	S. pratensis	2007	NO	0	0	0
PI 665565	KGZ-06-08-048	Kyrgyzstan	42.7403	77.8011	1646	S. pratensis	2007	NO	0	0	0
PI 665571	KGZ-06-11-063	Kyrgyzstan	42.3253	78.2458	2034	S. pratensis	2007	NO	0	0	0
PI 670346	KGZ-06-13-071	Kyrgyzstan	42.3953	78.2206	1898	S. pratensis	2007	NO	0	0	0
PI 662343	KGZ-06-15-086	Kyrgyzstan	42.2592	77.9433	1938	S. pratensis	2007	NO	0	0	0
PI 659927	KGZ-06-20-104	Kyrgyzstan	42.3194	76.3708	1664	S. pratensis	2007	NO	0	0	0
PI 659933	KGZ-06-26-128	Kyrgyzstan	41.2339	75.9172	2268	S. pratensis	2007	NO	0	0	0
PI 659934	KGZ-06-28-138	Kyrgyzstan	41.1433	75.8603	2123	S. pratensis	2007	NO	0	0	0
PI 659948	KGZ-06-42-213	Kyrgyzstan	41.865	74.3628	1539	S. pratensis	2007	NO	0	0	0
PI 662363	R07-02-005	Russian Federation	58.2069	30.7364	21	S. pratensis	2008	NO	0	0	0
W6 32977	R07-04-010	Russian Federation	57.8517	31.6014	27	S. pratensis	2008	NO	0	0	0
PI 670398	R07-17-060	Russian Federation	58.4994	35.2714	174	S. pratensis	2008	NO	0	0	0
W6 33045	R07-24-092	Russian Federation	58.9192	37.2228	111	S. pratensis	2008	NO	0	0	0
PI 670402	R07-25-097	Russian Federation	59.195	37.6461	128	S. pratensis	2008	NO	0	0	0
W6 33053	R07-26-101	Russian Federation	58.8361	38.2625	110	S. pratensis	2008	NO	0	0	0
W6 33058	R07-27-106	Russian Federation	58.6767	38.5464	111	S. pratensis	2008	NO	0	0	0
PI 675262	R08-09-046	Russian Federation	53.34	56.22	234	S. pratensis	2009	NO	0	0	0
PI 675263	R08-10-051	Russian Federation	53.36	56.37	203	S. pratensis	2009	NO	0	0	0
PI 676238	R08-13-058	Russian Federation	53.34	56.04	565	S. pratensis	2009	NO	0	0	0
PI 675264	R08-15-070	Russian Federation	53.04	57.09	412	S. pratensis	2009	NO	0	0	0
PI 675265	R08-16-077	Russian Federation	53.33	57.43	506	S. pratensis	2009	NO	0	0	0
PI 675266	R08-17-082	Russian Federation	53.44	57.54	487	S. pratensis	2009	NO	0	0	0
PI 675267	R08-19-100	Russian Federation	53.55	58.28	707	S. pratensis	2009	NO	0	0	0
PI 676178	R08-22-106	Russian Federation	53.33	59.12	387	S. pratensis	2009	NO	0	0	0
PI 676179	R08-29-128	Russian Federation	55.21	61.18	212	S. pratensis	2009	NO	0	0	0
PI 676180	R08-34-151	Russian Federation	55.38	60.28	296	S. pratensis	2009	NO	0	0	0
PI 676181	R10-13-044	Russian Federation	45.008	41.818	556	S. pratensis	2011	NO	0	0	0
PI 676182	R10-25-114	Russian Federation	43.695	42.68	1326	S. pratensis	2011	NO	0	0	0
PI 676183	R10-26-119	Russian Federation	43.751	42.672	1970	S. pratensis	2011	NO	0	0	0
PI 676184	R10-39-167	Russian Federation	43.435	41.744	1337	S. pratensis	2011	NO	0	0	0
PI 676185	R10-46-194	Russian Federation	43.906	41.404	980	S. pratensis	2011	NO	0	0	0
PI 676186	R10-50-212	Russian Federation	44.797	40.34	171	S. pratensis	2011	NO	0	0	0
PI 676187	R10-55-228	Russian Federation	44.362	40.194	360	S. pratensis	2011	NO	0	0	0

## Sheet: NordGen
Accession_ID	Accession_Name	Country	Latitude	Longitude	Altitude (m)	Species	N˚ individuals	N˚ E+ individuals	IR%
NGB15552	Kvigebåtet0206	Norway	60.7	10.6667	438	Meadow Fescue	32	1	0.03125
NGB4279	02-59-2	Norway	59.75	5.5	0	Meadow Fescue	33	4	0.121212
NGB16651	Ejsing	Denmark	-	-	-	Meadow Fescue	40	4	0.1
NGB1554	ROMATL0202	Sweden	57.5	18.4	36	Meadow Fescue	38	5	0.131579
NGB1191	GRÄNGESBERGGB0303	Sweden	60	15	279	Meadow Fescue	37	6	0.162162
NGB18214	KovasinvaaraAH0105	Finland	63.8869	28.995	238	Meadow Fescue	28	7	0.25
NGB15526	Aurskog0203	Norway	60.05	11.85	254	Meadow Fescue	10	8	0.8
NGB997	HARADSME0101	Sweden	66.0667	20.9667	19	Meadow Fescue	16	10	0.625
NGB995	KAUNISVAARAPH0202	Sweden	67.3833	23.3667	160	Meadow Fescue	40	12	0.3
NGB2520	NORDKASGB0102	Sweden	59	11.8333	150	Meadow Fescue	38	13	0.342105
NGB15666	Onsøy0106	Norway	59.2333	10.8333	60	Meadow Fescue	21	16	0.761905
NGB1535	ESKELHEMTL0102	Sweden	57.4833	18.1667	16	Meadow Fescue	24	16	0.666667
NGB6762	02-9-69-2	Norway	58.345	8.59606	0	Meadow Fescue	20	17	0.85
NGB5415	02-6-51-1	Norway	61.8333	9.65	738	Meadow Fescue	27	18	0.666667
NGB6639	02ALTAVEST	Norway	-	-	-	Meadow Fescue	37	18	0.486486
NGB6770	TUFTE02-9-71-7	Norway	59.35	10.25	23	Meadow Fescue	28	20	0.714286
NGB18216	RasiAH0202	Finland	64.82	27.9661	281	Meadow Fescue	26	20	0.769231
NGB5417	02-8-66-2	Norway	59.0167	9.66667	63	Meadow Fescue	31	21	0.677419
NGB4273	LOTSBERG02-56-1	Norway	61.8333	6.16667	97	Meadow Fescue	37	22	0.594595
NGB15655	Kalnes0401	Norway	59.3	11.0333	78	Meadow Fescue	30	22	0.733333
NGB15523	Finsrud0102	Norway	60.0167	12.2667	296	Meadow Fescue	34	22	0.647059
NGB6766	02-9-71-5	Norway	59.6	10.2	39	Meadow Fescue	25	23	0.92
NGB6771	SOLHJEM02-6-51-2	Norway	61.7333	9.56667	534	Meadow Fescue	32	24	0.75
NGB14190	STENSJÖNIB0101	Sweden	57.5508	14.7936	235	Meadow Fescue	38	24	0.631579
NGB6638	02-11-02	Norway	68.8	16.5	43	Meadow Fescue	39	25	0.641026
NGB4278	02-59-1	Norway	60.3333	5.25	21	Meadow Fescue	30	26	0.866667
NGB15577	Gjøvik0102	Norway	60.9667	10.5	336	Meadow Fescue	40	26	0.65
NGB194	SAVIKYLÄME0704SEPB	Finland	63.5333	28.9	130	Meadow Fescue	39	26	0.666667
NGB2908	HØLLO02-6-53-1	Norway	60.4833	9.15	830	Meadow Fescue	33	28	0.848485
NGB5416	02-6-54-8	Norway	59.2333	9.53333	190	Meadow Fescue	33	28	0.848485
NGB5418	02-9-72-1	Norway	58.9833	9.86667	35	Meadow Fescue	28	28	1
NGB15573	Vingrom0206	Norway	61.1333	10.5	479	Meadow Fescue	32	28	0.875
NGB6637	ROLLA021101	Norway	68.8	17	290	Meadow Fescue	40	28	0.7
NGB18556	BjörksjönHAJ0202	Sweden	63.2667	17.55	104	Meadow Fescue	40	28	0.7
NGB2914	ØSTENSMÆLA02-6-54-3	Norway	59.2333	9.6	65	Meadow Fescue	36	30	0.833333
NGB4284	STRANDLEIREN02-62-2	Norway	58.8333	5.5	0	Meadow Fescue	37	31	0.837838
NGB15644	Ingerø0105	Norway	59.1167	11.1833	0	Meadow Fescue	39	31	0.794872
NGB18217	HiltulaAH0103	Finland	65.1631	28.3714	240	Meadow Fescue	31	31	1
NGB2910	MØRKHOLT02-6-54-5	Norway	59.4167	9.03333	96	Meadow Fescue	35	32	0.914286
NGB6769	NY_SANDBU-GÅRD02-6-51-3	Norway	61.7333	9.56667	534	Meadow Fescue	40	32	0.8
NGB2521	RÄMNEGB0304	Sweden	59	12.0667	198	Meadow Fescue	32	32	1
NGB4282	02-60-4	Norway	60.25	5.25	29	Meadow Fescue	34	34	1
NGB2913	02-6-54-2	Norway	59.2167	9.66667	247	Meadow Fescue	34	34	1
NGB15543	Raufoss0104	Norway	60.7167	10.6167	338	Meadow Fescue	34	34	1
NGB15634	Fallet0202	Norway	59.75	11.6333	192	Meadow Fescue	40	35	0.875
NGB6768	GJÆRSET02-8-66-1	Norway	58.8787	9.02367	0	Meadow Fescue	40	36	0.9
NGB15621	Sørum0401	Norway	60.0333	11.2333	131	Meadow Fescue	36	36	1
NGB6767	RUI02-6-53-3	Norway	59.7333	7.96667	1340	Meadow Fescue	40	40	1
NGB6764	02-9-71-8	Norway	59.3667	9.96667	199	Meadow Fescue	40	40	1
NGB6763	LANGRES02-9-71-2	Norway	59.55	11.2833	62	Meadow Fescue	40	40	1
NGB6765	KROSSBY02-9-71-3	Norway	59.4167	11.35	99	Meadow Fescue	40	40	1
NGB18215	VaaralaAH0105	Finland	64.1878	28.2303	233	Meadow Fescue	40	40	1
NGB4274	02-57-1	Norway	61.3333	5.16667	5	Meadow Fescue	40	0	0
NGB4276	02-57-3	Norway	62	5.25	0	Meadow Fescue	40	0	0
NGB4272	02-55-2	Norway	61.8333	6.5	295	Meadow Fescue	36	0	0
NGB7547	02-5-47-1	Norway	62.9667	7.8	0	Meadow Fescue	40	0	0
NGB7546	02-5-45-1	Norway	62.6667	8.6	11	Meadow Fescue	10	0	0
NGB7538	SOLEM02-5-42-1	Norway	63.75	9.75	82	Meadow Fescue	29	0	0
NGB7541	VOLDEN02-5-44-3	Norway	63.3667	9.93333	0	Meadow Fescue	30	0	0
NGB7540	LEIN02-5-44-2	Norway	63.5833	10.0833	86	Meadow Fescue	24	0	0
NGB7542	02-5-44-4	Norway	63.3667	10.8	276	Meadow Fescue	24	0	0
NGB7543	02-5-44-5,I	Norway	63.4833	10.8333	162	Meadow Fescue	37	0	0
NGB7632	SAKRISMOEN02-5-43-3	Norway	63.0667	11.5667	414	Meadow Fescue	40	0	0
NGB7700	HJARTLAND02-2-18-3	Norway	66.0667	12.8667	26	Meadow Fescue	29	0	0
NGB7698	KONSVIKOSEN02-2-16-6	Norway	66.4833	13.1333	383	Meadow Fescue	28	0	0
NGB7167	RAMBERG02-2-11-6,RAMBERG	Norway	68.0833	13.25	367	Meadow Fescue	7	0	0
NGB16282	STORABÖKARPIB0104	Sweden	57.4756	14.8969	263	Meadow Fescue	28	0	0
NGB7694	RØSVIK02-2-13-3	Norway	67.4833	15.4667	0	Meadow Fescue	36	0	0
NGB7166	HÅRVIK02-2-11-4	Norway	68.5667	16.3333	26	Meadow Fescue	25	0	0
NGB6634	26939	Norway	69.5667	20.2167	72	Meadow Fescue	25	0	0
NGB996	HJOGGBÖLEPH0301	Sweden	64.6333	20.9	67	Meadow Fescue	40	0	0
NGB14473	NIINIHOLMAMH0702	Finland	61.5386	22.6194	69	Meadow Fescue	32	0	0
NGB14480		Finland	60.7547	23.7011	99	Meadow Fescue	34	0	0
NGB14472	Unknown	Finland	61.2344	26.1847	80	Meadow Fescue	29	0	0
NGB20372	HaikionmakiAH0202	Finland	64.3019	27.8869	184	Meadow Fescue	47	0	0
NGB14476	LIPERIHM0102	Finland	62.5758	29.6017	86	Meadow Fescue	25	0	0
NGB24191	Niva33	Russian Federation	61.6833	30.2667	101	Meadow Fescue	40	0	0
NGB24244	Ostrechie103	Russian Federation	62.9667	34.0667	93	Meadow Fescue	40	0	0
NGB11670	PAJBERGII	Denmark	-	-	-	Meadow Fescue	37	0	0
NGB11671	DAENOII	Denmark	-	-	-	Meadow Fescue	36	0	0
NGB11672	HINDERUPGAARDII	Denmark	-	-	-	Meadow Fescue	40	0	0
NGB14011	VOLDEN022131	Norway	-	-	-	Meadow Fescue	18	0	0
NGB14012	LEKANGER022151	Norway	-	-	-	Meadow Fescue	35	0	0
NGB14013	FORE022161	Norway	-	-	-	Meadow Fescue	39	0	0
NGB14014	VENNESUND0221810	Norway	-	-	-	Meadow Fescue	21	0	0
NGB14015	SKILLEVIK0221811	Norway	-	-	-	Meadow Fescue	37	0	0
NGB15431	MERIFEST	Belgium	-	-	-	Meadow Fescue	36	0	0
NGB4506	PETURSEY	Iceland	-	-	-	Meadow Fescue	31	0	0
NGB7544	02-5-44-5,II	Norway	-	-	-	Meadow Fescue	31	0	0
NGB7545	02-5-44-6	Norway	-	-	-	Meadow Fescue	40	0	0
NGB11520	02-5-43-11	Norway	-	-	-	Meadow Fescue	30	0	0
NGB11668	TIDLIGOTOFTEII	Denmark	-	-	-	Meadow Fescue	40	0	0
