# Supplementary material for: Large Scale Screening of Epichloë Endophytes Infecting Schedonorus pratensis and Other Forage Grasses Reveals a Relation Between Microsatellite-Based Haplotypes and Loline Alkaloid Levels
Source: Front Plant Sci. 2019 Jun 12;10:765. doi: 10.3389/fpls.2019.00765 (PMC6582706; doi:10.3389/fpls.2019.00765)
Supplement: TABLE S2 — List of fingerprinted isolates and their allelic profiles at 7 microsatellites loci. Information about host, endophyte and location of the collection are provided together with the genetic profile of each sample. [file Table_2.XLSX]

## Sheet: Sheet1
PLANT_ID	Plant species	Plant ploidy	Endophyte species	Endophyte ploidy	Location	Country	Haplotype	Group	Latitude	Longitute	B10				B11				E_33				E_36				E_29				E_39				E_08
Happe	L. perenne	2x	E. siegelii	2x	DLF standard	Germany	Es_H1	-	-	-	188	0	0	188	117	0	0	125	335	0	0	346	398	0	0	410	122	0	0	140	430	0	0	434	202	0	0	202
LP_standard_1	L. perenne	2x	E. festucae var lolii	1x	DLF standard	Spain	El_H2	-	-	-	181	0	0	181	160	0	0	160	344	0	0	344	398	0	0	398	134	0	0	134	430	0	0	430	0	0	0	0
LP_standard_2	L. perenne	2x	E. festucae var lolii	1x	DLF standard	Denmark	El_H1	-	-	-	181	0	0	181	179	0	0	179	344	0	0	344	398	0	0	398	134	0	0	134	430	0	0	430	0	0	0	0
LP_standard_3	L. perenne	2x	E. festucae var lolii	1x	DLF standard	Spain	El_H1	-	-	-	181	0	0	181	179	0	0	179	344	0	0	344	398	0	0	398	134	0	0	134	430	0	0	430	0	0	0	0
LP_standard_4	L. perenne	2x	E. festucae var lolii	1x	DLF standard	Italy	El_H3	-	-	-	181	0	0	181	209	0	0	209	344	0	0	344	398	0	0	398	130	0	0	131	430	0	0	430	0	0	0	0
Plant 1241	L. perenne	2x	E. festucae var lolii	1x	Westensee	Germany	El_H1	-	54.2767	9.9012	181	0	0	181	179	0	0	179	344	0	0	344	398	0	0	398	134	0	0	134	430	0	0	430	0	0	0	0
Plant 9724	L. perenne	2x	E. festucae var lolii	1x	DLF standard	Italy	El_H1	-	-	-	181	0	0	181	179	0	0	179	344	0	0	344	398	0	0	398	134	0	0	134	430	0	0	430	0	0	0	0
Plant 1009	S. arundinaceus	6x	E. coenophiala	3x	Boelsdal	Denmark	Ec_H1	-	55.2583	12.402	164	173	0	188	150	0	0	194	326	329	0	344	398	407	0	414	122	0	0	150	419	424	0	426	211	0	0	238
Plant 1023	S. arundinaceus	6x	E. coenophiala	3x	Bøgeskoven Havn	Denmark	Ec_H1	-	55.3687	12.415	164	173	0	188	150	0	0	194	326	329	0	344	398	407	0	414	122	0	0	150	419	424	0	426	211	0	0	238
Plant 1034	S. arundinaceus	6x	E. coenophiala	3x	Stevns Naturecenter	Denmark	Ec_H2	-	55.3261	12.4501	164	173	0	188	150	0	0	179	326	329	0	344	398	407	0	414	122	0	0	150	419	424	0	426	211	0	0	238
Plant 1035	S. arundinaceus	6x	E. coenophiala	3x	Stevns Naturecenter	Denmark	Ec_H2	-	55.3261	12.4501	164	173	0	188	150	0	0	179	326	329	0	344	398	407	0	414	122	0	0	150	419	424	0	426	211	0	0	238
Plant 2442	S. arundinaceus	6x	E. coenophiala	3x	Tuelå	Denmark	Ec_H1	-	55.4436	11.5911	164	173	0	188	150	0	0	194	326	329	0	344	398	407	0	414	122	0	0	150	419	424	0	426	211	0	0	238
Plant 2503	S. arundinaceus	6x	E. coenophiala	3x	Kirke Flinterup	Denmark	Ec_H1	-	55.4987	11.6311	164	173	0	188	150	0	0	194	326	329	0	344	398	407	0	414	122	0	0	150	419	424	0	426	211	0	0	238
Plant 4092	S. arundinaceus	6x	E. coenophiala	3x	Boelsdal	Denmark	Ec_H1	-	55.2583	12.402	164	173	0	188	150	0	0	194	326	329	0	344	398	407	0	414	122	0	0	150	419	424	0	426	211	0	0	238
SA_standard_1	S. arundinaceus	6x	E. coenophiala	3x	DLF standard	Spain	Ec_H3	-	-	-	175	181	0	185	125	0	0	194	326	329	0	344	398	407	0	414	122	0	0	134	419	424	0	426	211	0	0	228
SA_standard_2	S. arundinaceus	6x	E. coenophiala	3x	DLF standard	Spain	Ec_H3	-	-	-	175	181	0	185	125	0	0	194	326	329	0	344	398	407	0	414	122	0	0	134	419	424	0	426	211	0	0	228
Plant 3869	S. arundinaceus var. glaucescens	4x	FaTG-2	2x	PI 347571 USDA Morocco	Morocco	FaTG-2	-	31.8466	-6.08651	178	0	0	181	131	0	0	150	344	0	0	344	398	0	0	405	134	0	0	137	424	0	0	430	245	0	0	245
Plant 3870	S. arundinaceus var. glaucescens	4x	FaTG-5	2x	PI 347573 USDA Morocco	Morocco	FaTG-5	-	31.8466	-6.08651	176	0	0	190	131	0	0	150	344	0	0	349	398	0	0	405	134	0	0	150	424	0	0	430	245	0	0	245
Plant 3873	S. arundinaceus var. glaucescens	4x	FaTG-5	2x	PI 347572 USDA Morocco	Morocco	FaTG-5	-	31.8466	-6.08651	176	0	0	190	131	0	0	150	344	0	0	349	398	0	0	405	134	0	0	150	424	0	0	430	245	0	0	245
Plant 1132	S. giganteum	6x	E. festucae	1x	Jels 1	Denmark	Ef_H1	-	55.3769	9.22235	181	0	0	181	150	0	0	150	344	0	0	344	398	0	0	398	137	0	0	137	419	0	0	419	0	0	0	0
Plant 1208	S. giganteum	6x	E. festucae	1x	Windebyer Noor 2	Germany	Ef_H1	-	54.4729	9.82408	181	0	0	181	150	0	0	150	344	0	0	344	398	0	0	398	137	0	0	137	419	0	0	419	0	0	0	0
Plant 1213	S. giganteum	6x	E. festucae	1x	Windebyer Noor 2	Germany	Ef_H1	-	54.4729	9.82408	181	0	0	181	150	0	0	150	344	0	0	344	398	0	0	398	137	0	0	137	419	0	0	419	0	0	0	0
Plant 1341	S. giganteum	6x	E. festucae	1x	Am Elbufer	Germany	Ef_H2	-	53.1748	11.0119	181	0	0	181	119	0	0	119	341	0	0	341	398	0	0	398	134	0	0	134	419	0	0	419	0	0	0	0
Plant 2396	S. giganteum	6x	E. festucae	1x	Strandskoven	Denmark	Ef_H1	-	55.4322	12.203	181	0	0	181	150	0	0	150	344	0	0	344	398	0	0	398	137	0	0	137	419	0	0	419	0	0	0	0
Plant 2535	S. giganteum	6x	E. festucae	1x	Lagen Sø	Denmark	Ef_H3	-	55.4356	10.1933	181	0	0	181	119	0	0	119	341	0	0	341	398	0	0	398	137	0	0	137	419	0	0	419	0	0	0	0
Plant 2536	S. giganteum	6x	E. festucae	1x	Lagen Sø	Denmark	Ef_H4	-	55.4356	10.1933	187	0	0	187	154	0	0	154	348	0	0	348	398	0	0	398	130	0	0	130	419	0	0	419	0	0	0	0
Plant 1050	S. pratensis	2x	E. uncinata	2x	Tryggevælde Ådal	Denmark	Eu_H1	North-West	55.3858	12.2621	164	0	0	200	121	0	0	121	326	0	0	335	407	0	0	410	122	0	0	146	426	0	0	426	209	0	0	228
Plant 1051	S. pratensis	2x	E. uncinata	2x	Tryggevælde Ådal	Denmark	Eu_H1	North-West	55.3858	12.2621	164	0	0	200	121	0	0	121	326	0	0	335	407	0	0	410	122	0	0	146	426	0	0	426	209	0	0	228
Plant 1139	S. pratensis	2x	E. uncinata	2x	Hostrup Sø	Denmark	Eu_H7	North-West	54.9516	9.4286	176	0	0	196	121	0	0	121	326	0	0	333	407	0	0	410	122	0	0	146	421	0	0	426	209	0	0	228
Plant 1140	S. pratensis	2x	E. uncinata	2x	Hostrup Sø	Denmark	Eu_H7	North-West	54.9516	9.4286	176	0	0	196	121	0	0	121	326	0	0	333	407	0	0	410	122	0	0	146	421	0	0	426	209	0	0	228
Plant 1254	S. pratensis	2x	E. uncinata	2x	Westensee	Germany	Eu_H1	North-West	54.2767	9.9012	164	0	0	200	121	0	0	121	326	0	0	335	407	0	0	410	122	0	0	146	426	0	0	426	209	0	0	228
Plant 1357	S. pratensis	2x	E. uncinata	2x	Dals-Ed N	Sweden	Eu_H1	Scandinavia	59.0752	11.8201	164	0	0	200	121	0	0	121	326	0	0	335	407	0	0	410	122	0	0	146	426	0	0	426	209	0	0	228
Plant 1378	S. pratensis	2x	E. uncinata	2x	Bøensfæter	Norway	Eu_H7	Scandinavia	59.3405	11.7034	176	0	0	196	121	0	0	121	326	0	0	333	407	0	0	410	122	0	0	146	421	0	0	426	209	0	0	228
Plant 1386	S. pratensis	2x	E. uncinata	2x	Bøensfæter	Norway	Eu_H1	Scandinavia	59.3405	11.7034	164	0	0	200	121	0	0	121	326	0	0	335	407	0	0	410	122	0	0	146	426	0	0	426	209	0	0	228
Plant 1400	S. pratensis	2x	E. uncinata	2x	Fossby	Norway	Eu_H1	Scandinavia	59.2176	11.7071	164	0	0	200	121	0	0	121	326	0	0	335	407	0	0	410	122	0	0	146	426	0	0	426	209	0	0	228
Plant 1418	S. pratensis	2x	E. uncinata	2x	Herrud	Norway	Eu_H1	Scandinavia	59.3821	11.6683	164	0	0	200	121	0	0	121	326	0	0	335	407	0	0	410	122	0	0	146	426	0	0	426	209	0	0	228
Plant 1421	S. pratensis	2x	E. uncinata	2x	Herrud	Norway	Eu_H1	Scandinavia	59.3821	11.6683	164	0	0	200	121	0	0	121	326	0	0	335	407	0	0	410	122	0	0	146	426	0	0	426	209	0	0	228
Plant 1450	S. pratensis	2x	E. uncinata	2x	Hult 1	Sweden	Eu_H1	Scandinavia	58.5823	11.7307	164	0	0	200	121	0	0	121	326	0	0	335	407	0	0	410	122	0	0	146	426	0	0	426	209	0	0	228
Plant 1457	S. pratensis	2x	E. uncinata	2x	Hult 2	Sweden	Eu_H1	Scandinavia	58.5823	11.7295	164	0	0	200	121	0	0	121	326	0	0	335	407	0	0	410	122	0	0	146	426	0	0	426	209	0	0	228
Plant 1463	S. pratensis	2x	E. uncinata	2x	Hult 2	Sweden	Eu_H7	Scandinavia	58.5823	11.7295	176	0	0	196	121	0	0	121	326	0	0	333	407	0	0	410	122	0	0	146	421	0	0	426	209	0	0	228
Plant 1479	S. pratensis	2x	E. uncinata	2x	Bergerud	Sweden	Eu_H1	Scandinavia	59.2156	11.9545	164	0	0	200	121	0	0	121	326	0	0	335	407	0	0	410	122	0	0	146	426	0	0	426	209	0	0	228
Plant 1484	S. pratensis	2x	E. uncinata	2x	Bergerud	Sweden	Eu_H7	Scandinavia	59.2156	11.9545	176	0	0	196	121	0	0	121	326	0	0	333	407	0	0	410	122	0	0	146	421	0	0	426	209	0	0	228
Plant 1485	S. pratensis	2x	E. uncinata	2x	Bergerud	Sweden	Eu_H2	Scandinavia	59.2156	11.9545	164	0	0	200	117	0	0	117	326	0	0	335	407	0	0	410	122	0	0	146	426	0	0	426	209	0	0	228
Plant 1497	S. pratensis	2x	E. uncinata	2x	Årstad	Sweden	Eu_H7	Scandinavia	59.5738	12.1235	176	0	0	196	121	0	0	121	326	0	0	333	407	0	0	410	122	0	0	146	421	0	0	426	209	0	0	228
Plant 1498	S. pratensis	2x	E. uncinata	2x	Årstad	Sweden	Eu_H1	Scandinavia	59.5738	12.1235	164	0	0	200	121	0	0	121	326	0	0	335	407	0	0	410	122	0	0	146	426	0	0	426	209	0	0	228
Plant 1534	S. pratensis	2x	E. uncinata	2x	Lille Herte	Norway	Eu_H1	Scandinavia	59.1137	11.5184	164	0	0	200	121	0	0	121	326	0	0	335	407	0	0	410	122	0	0	146	426	0	0	426	209	0	0	228
Plant 1557	S. pratensis	2x	E. uncinata	2x	Röstorpvägen	Sweden	Eu_H7	Scandinavia	58.4683	11.6549	176	0	0	196	121	0	0	121	326	0	0	333	407	0	0	410	122	0	0	146	421	0	0	426	209	0	0	228
Plant 1559	S. pratensis	2x	E. uncinata	2x	Röstorpvägen	Sweden	Eu_H1	Scandinavia	58.4683	11.6549	164	0	0	200	121	0	0	121	326	0	0	335	407	0	0	410	122	0	0	146	426	0	0	426	209	0	0	228
Plant 1576	S. pratensis	2x	E. uncinata	2x	Store Herte	Norway	Eu_H1	Scandinavia	59.134	11.5444	164	0	0	200	121	0	0	121	326	0	0	335	407	0	0	410	122	0	0	146	426	0	0	426	209	0	0	228
Plant 1596	S. pratensis	2x	E. uncinata	2x	Stensryvägen	Sweden	Eu_H7	Scandinavia	58.552	11.7208	176	0	0	196	121	0	0	121	326	0	0	333	407	0	0	410	122	0	0	146	421	0	0	426	209	0	0	228
Plant 1621	S. pratensis	2x	E. uncinata	2x	Stensryvägen	Sweden	Eu_H1	Scandinavia	58.552	11.7208	164	0	0	200	121	0	0	121	326	0	0	335	407	0	0	410	122	0	0	146	426	0	0	426	209	0	0	228
Plant 1639	S. pratensis	2x	E. uncinata	2x	Kloskogen	Sweden	Eu_H1	Scandinavia	58.691	11.7804	164	0	0	200	121	0	0	121	326	0	0	335	407	0	0	410	122	0	0	146	426	0	0	426	209	0	0	228
Plant 1642	S. pratensis	2x	E. uncinata	2x	Ravmarken	Sweden	Eu_H7	Scandinavia	59.0337	11.8334	176	0	0	196	121	0	0	121	326	0	0	333	407	0	0	410	122	0	0	146	421	0	0	426	209	0	0	228
Plant 1658	S. pratensis	2x	E. uncinata	2x	Elk	Sweden	Eu_H1	Scandinavia	58.8989	11.9371	164	0	0	200	121	0	0	121	326	0	0	335	407	0	0	410	122	0	0	146	426	0	0	426	209	0	0	228
Plant 1681	S. pratensis	2x	E. uncinata	2x	Hällan	Sweden	Eu_H7	Scandinavia	58.7855	11.8204	176	0	0	196	121	0	0	121	326	0	0	333	407	0	0	410	122	0	0	146	421	0	0	426	209	0	0	228
Plant 1688	S. pratensis	2x	E. uncinata	2x	Hällan	Sweden	Eu_H1	Scandinavia	58.7855	11.8204	164	0	0	200	121	0	0	121	326	0	0	335	407	0	0	410	122	0	0	146	426	0	0	426	209	0	0	228
Plant 1714	S. pratensis	2x	E. uncinata	2x	Töftedal	Sweden	Eu_H1	Scandinavia	58.8426	11.7876	164	0	0	200	121	0	0	121	326	0	0	335	407	0	0	410	122	0	0	146	426	0	0	426	209	0	0	228
Plant 1718	S. pratensis	2x	E. uncinata	2x	Vestkogen	Norway	Eu_H1	Scandinavia	59.3282	11.6848	164	0	0	200	121	0	0	121	326	0	0	335	407	0	0	410	122	0	0	146	426	0	0	426	209	0	0	228
Plant 1737	S. pratensis	2x	E. uncinata	2x	FV865	Norway	Eu_H1	Scandinavia	59.1862	11.6375	164	0	0	200	121	0	0	121	326	0	0	335	407	0	0	410	122	0	0	146	426	0	0	426	209	0	0	228
Plant 1739	S. pratensis	2x	E. uncinata	2x	FV865	Norway	Eu_H7	Scandinavia	59.1862	11.6375	176	0	0	196	121	0	0	121	326	0	0	333	407	0	0	410	122	0	0	146	421	0	0	426	209	0	0	228
Plant 1769	S. pratensis	2x	E. uncinata	2x	Aspern	Norway	Eu_H1	Scandinavia	59.1484	11.6449	164	0	0	200	121	0	0	121	326	0	0	335	407	0	0	410	122	0	0	146	426	0	0	426	209	0	0	228
Plant 1776	S. pratensis	2x	E. uncinata	2x	Rörviken	Sweden	Eu_H1	Scandinavia	59.1174	11.8163	164	0	0	200	121	0	0	121	326	0	0	335	407	0	0	410	122	0	0	146	426	0	0	426	209	0	0	228
Plant 1782	S. pratensis	2x	E. uncinata	2x	Rörviken	Sweden	Eu_H7	Scandinavia	59.1174	11.8163	176	0	0	196	121	0	0	121	326	0	0	333	407	0	0	410	122	0	0	146	421	0	0	426	209	0	0	228
Plant 1801	S. pratensis	2x	E. uncinata	2x	Karlstad	Sweden	Eu_H1	Scandinavia	59.3948	13.2928	164	0	0	200	121	0	0	121	326	0	0	335	407	0	0	410	122	0	0	146	426	0	0	426	209	0	0	228
Plant 1820	S. pratensis	2x	E. uncinata	2x	Eksjö	Sweden	Eu_H1	Scandinavia	58.0977	15.1422	164	0	0	200	121	0	0	121	326	0	0	335	407	0	0	410	122	0	0	146	426	0	0	426	209	0	0	228
Plant 1829	S. pratensis	2x	E. uncinata	2x	Eksjö	Sweden	Eu_H7	Scandinavia	58.0977	15.1422	176	0	0	196	121	0	0	121	326	0	0	333	407	0	0	410	122	0	0	146	421	0	0	426	209	0	0	228
Plant 1845	S. pratensis	2x	E. uncinata	2x	Torpedalsveien	Sweden	Eu_H1	Scandinavia	59.1631	14.4792	164	0	0	200	121	0	0	121	326	0	0	335	407	0	0	410	122	0	0	146	426	0	0	426	209	0	0	228
Plant 1862	S. pratensis	2x	E. uncinata	2x	Krokserund	Sweden	Eu_H1	Scandinavia	59.4304	12.9165	164	0	0	200	121	0	0	121	326	0	0	335	407	0	0	410	122	0	0	146	426	0	0	426	209	0	0	228
Plant 1869	S. pratensis	2x	E. uncinata	2x	Krokserund	Sweden	Eu_H1	Scandinavia	59.4304	12.9165	164	0	0	200	121	0	0	121	326	0	0	335	407	0	0	410	122	0	0	146	426	0	0	426	209	0	0	228
Plant 1877	S. pratensis	2x	E. uncinata	2x	Lilledalen	Sweden	Eu_H1	Scandinavia	59.476	12.8069	164	0	0	200	121	0	0	121	326	0	0	335	407	0	0	410	122	0	0	146	426	0	0	426	209	0	0	228
Plant 1880	S. pratensis	2x	E. uncinata	2x	Lilledalen	Sweden	Eu_H7	Scandinavia	59.476	12.8069	176	0	0	196	121	0	0	121	326	0	0	333	407	0	0	410	122	0	0	146	421	0	0	426	209	0	0	228
Plant 1909	S. pratensis	2x	E. uncinata	2x	Kläsbol	Sweden	Eu_H1	Scandinavia	59.527	12.7689	164	0	0	200	121	0	0	121	326	0	0	335	407	0	0	410	122	0	0	146	426	0	0	426	209	0	0	228
Plant 1925	S. pratensis	2x	E. uncinata	2x	Östra Hungvik	Sweden	Eu_H1	Scandinavia	59.5785	12.7073	164	0	0	200	121	0	0	121	326	0	0	335	407	0	0	410	122	0	0	146	426	0	0	426	209	0	0	228
Plant 1937	S. pratensis	2x	E. uncinata	2x	Kullen Strålsnäs	Sweden	Eu_H1	Scandinavia	58.2257	15.0753	164	0	0	200	121	0	0	121	326	0	0	335	407	0	0	410	122	0	0	146	426	0	0	426	209	0	0	228
Plant 1940	S. pratensis	2x	E. uncinata	2x	Kullen Strålsnäs	Sweden	Eu_H7	Scandinavia	58.2257	15.0753	176	0	0	196	121	0	0	121	326	0	0	333	407	0	0	410	122	0	0	146	421	0	0	426	209	0	0	228
Plant 1962	S. pratensis	2x	E. uncinata	2x	Norra	Sweden	Eu_H4	Scandinavia	59.5297	13.5952	164	0	0	200	121	0	0	121	326	0	0	335	398	0	0	407	122	0	0	146	426	0	0	426	209	0	0	228
Plant 1987	S. pratensis	2x	E. uncinata	2x	Rönneshytta	Sweden	Eu_H1	Scandinavia	58.8989	15.1075	164	0	0	200	121	0	0	121	326	0	0	335	407	0	0	410	122	0	0	146	426	0	0	426	209	0	0	228
Plant 1997	S. pratensis	2x	E. uncinata	2x	Svedenäs	Sweden	Eu_H7	Scandinavia	59.5114	13.5917	176	0	0	196	121	0	0	121	326	0	0	333	407	0	0	410	122	0	0	146	421	0	0	426	209	0	0	228
Plant 2000	S. pratensis	2x	E. uncinata	2x	Svedenäs	Sweden	Eu_H1	Scandinavia	59.5114	13.5917	164	0	0	200	121	0	0	121	326	0	0	335	407	0	0	410	122	0	0	146	426	0	0	426	209	0	0	228
Plant 2026	S. pratensis	2x	E. uncinata	2x	Kolonivägen	Sweden	Eu_H1	Scandinavia	59.423	13.5597	164	0	0	200	121	0	0	121	326	0	0	335	407	0	0	410	122	0	0	146	426	0	0	426	209	0	0	228
Plant 2036	S. pratensis	2x	E. uncinata	2x	Killstad	Sweden	Eu_H1	Scandinavia	59.4996	13.6002	164	0	0	200	121	0	0	121	326	0	0	335	407	0	0	410	122	0	0	146	426	0	0	426	209	0	0	228
Plant 2050	S. pratensis	2x	E. uncinata	2x	Killstad	Sweden	Eu_H1	Scandinavia	59.4996	13.6002	164	0	0	200	121	0	0	121	326	0	0	335	407	0	0	410	122	0	0	146	426	0	0	426	209	0	0	228
Plant 2073	S. pratensis	2x	E. uncinata	2x	Lorensberg	Sweden	Eu_H1	Scandinavia	59.4114	13.5544	164	0	0	200	121	0	0	121	326	0	0	335	407	0	0	410	122	0	0	146	426	0	0	426	209	0	0	228
Plant 2078	S. pratensis	2x	E. uncinata	2x	Söderleden	Sweden	Eu_H4	Scandinavia	59.1561	15.093	164	0	0	200	121	0	0	121	326	0	0	335	398	0	0	407	122	0	0	146	426	0	0	426	209	0	0	228
Plant 2092	S. pratensis	2x	E. uncinata	2x	Söderleden	Sweden	Eu_H7	Scandinavia	59.1561	15.093	176	0	0	196	121	0	0	121	326	0	0	333	407	0	0	410	122	0	0	146	421	0	0	426	209	0	0	228
Plant 2101	S. pratensis	2x	E. uncinata	2x	Mellbyn	Sweden	Eu_H1	Scandinavia	59.828	12.2639	164	0	0	200	121	0	0	121	326	0	0	335	407	0	0	410	122	0	0	146	426	0	0	426	209	0	0	228
Plant 2116	S. pratensis	2x	E. uncinata	2x	Gryttved	Sweden	Eu_H1	Scandinavia	59.7943	12.2331	164	0	0	200	121	0	0	121	326	0	0	335	407	0	0	410	122	0	0	146	426	0	0	426	209	0	0	228
Plant 2139	S. pratensis	2x	E. uncinata	2x	Koppom	Sweden	Eu_H1	Scandinavia	59.6221	12.1718	164	0	0	200	121	0	0	121	326	0	0	335	407	0	0	410	122	0	0	146	426	0	0	426	209	0	0	228
Plant 2157	S. pratensis	2x	E. uncinata	2x	Karlanda	Sweden	Eu_H1	Scandinavia	59.5536	12.116	164	0	0	200	121	0	0	121	326	0	0	335	407	0	0	410	122	0	0	146	426	0	0	426	209	0	0	228
Plant 2184	S. pratensis	2x	E. uncinata	2x	Vännacka	Sweden	Eu_H1	Scandinavia	59.5241	12.0599	164	0	0	200	121	0	0	121	326	0	0	335	407	0	0	410	122	0	0	146	426	0	0	426	209	0	0	228
Plant 2210	S. pratensis	2x	E. uncinata	2x	Humlekil	Sweden	Eu_H1	Scandinavia	59.6047	12.618	164	0	0	200	121	0	0	121	326	0	0	335	407	0	0	410	122	0	0	146	426	0	0	426	209	0	0	228
Plant 2233	S. pratensis	2x	E. uncinata	2x	Bysjön	Sweden	Eu_H1	Scandinavia	59.8136	12.3217	164	0	0	200	121	0	0	121	326	0	0	335	407	0	0	410	122	0	0	146	426	0	0	426	209	0	0	228
Plant 2236	S. pratensis	2x	E. uncinata	2x	Øvre Sandtorp	Norway	Eu_H1	Scandinavia	59.4286	11.6679	164	0	0	200	121	0	0	121	326	0	0	335	407	0	0	410	122	0	0	146	426	0	0	426	209	0	0	228
Plant 2258	S. pratensis	2x	E. uncinata	2x	Arvika	Sweden	Eu_H1	Scandinavia	59.7152	12.53	164	0	0	200	121	0	0	121	326	0	0	335	407	0	0	410	122	0	0	146	426	0	0	426	209	0	0	228
Plant 2264	S. pratensis	2x	E. uncinata	2x	Arvika	Sweden	Eu_H1	Scandinavia	59.7152	12.53	164	0	0	200	121	0	0	121	326	0	0	335	407	0	0	410	122	0	0	146	426	0	0	426	209	0	0	228
Plant 2276	S. pratensis	2x	E. uncinata	2x	St. Jordgölen	Sweden	Eu_H1	Scandinavia	58.0974	15.1441	164	0	0	200	121	0	0	121	326	0	0	335	407	0	0	410	122	0	0	146	426	0	0	426	209	0	0	228
Plant 2296	S. pratensis	2x	E. uncinata	2x	St. Jordgölen 2	Sweden	Eu_H7	Scandinavia	58.092	15.1549	176	0	0	196	121	0	0	121	326	0	0	333	407	0	0	410	122	0	0	146	421	0	0	426	209	0	0	228
Plant 2297	S. pratensis	2x	E. uncinata	2x	St. Jordgölen 2	Sweden	Eu_H1	Scandinavia	58.092	15.1549	164	0	0	200	121	0	0	121	326	0	0	335	407	0	0	410	122	0	0	146	426	0	0	426	209	0	0	228
Plant 2319	S. pratensis	2x	E. uncinata	2x	Björnfall	Sweden	Eu_H1	Scandinavia	58.8662	15.1684	164	0	0	200	121	0	0	121	326	0	0	335	407	0	0	410	122	0	0	146	426	0	0	426	209	0	0	228
Plant 2337	S. pratensis	2x	E. uncinata	2x	Björnfall 2	Sweden	Eu_H1	Scandinavia	58.8672	15.1727	164	0	0	200	121	0	0	121	326	0	0	335	407	0	0	410	122	0	0	146	426	0	0	426	209	0	0	228
Plant 2350	S. pratensis	2x	E. uncinata	2x	Björnfall 2	Sweden	Eu_H7	Scandinavia	58.8672	15.1727	176	0	0	196	121	0	0	121	326	0	0	333	407	0	0	410	122	0	0	146	421	0	0	426	209	0	0	228
Plant 2358	S. pratensis	2x	E. uncinata	2x	Björnfall 3	Sweden	Eu_H1	Scandinavia	58.883	15.2023	164	0	0	200	121	0	0	121	326	0	0	335	407	0	0	410	122	0	0	146	426	0	0	426	209	0	0	228
Plant 2364	S. pratensis	2x	E. uncinata	2x	Björnfall 3	Sweden	Eu_H7	Scandinavia	58.883	15.2023	176	0	0	196	121	0	0	121	326	0	0	333	407	0	0	410	122	0	0	146	421	0	0	426	209	0	0	228
Plant 2365	S. pratensis	2x	E. uncinata	2x	Björnfall 3	Sweden	Eu_H1	Scandinavia	58.883	15.2023	164	0	0	200	121	0	0	121	326	0	0	335	407	0	0	410	122	0	0	146	426	0	0	426	209	0	0	228
Plant 2376	S. pratensis	2x	E. uncinata	2x	Strandskoven	Denmark	Eu_H7	North-West	55.4322	12.203	176	0	0	196	121	0	0	121	326	0	0	333	407	0	0	410	122	0	0	146	421	0	0	426	209	0	0	228
Plant 2390	S. pratensis	2x	E. uncinata	2x	Strandskoven	Denmark	Eu_H1	North-West	55.4333	12.2085	164	0	0	200	121	0	0	121	326	0	0	335	407	0	0	410	122	0	0	146	426	0	0	426	209	0	0	228
Plant 2474	S. pratensis	2x	E. uncinata	2x	Borup	Denmark	Eu_H1	North-West	55.5115	11.9798	164	0	0	200	121	0	0	121	326	0	0	335	407	0	0	410	122	0	0	146	426	0	0	426	209	0	0	228
Plant 2485	S. pratensis	2x	E. uncinata	2x	Tryggwvælde Å	Denmark	Eu_H1	North-West	55.4217	12.2242	164	0	0	200	121	0	0	121	326	0	0	335	407	0	0	410	122	0	0	146	426	0	0	426	209	0	0	228
Plant 2568	S. pratensis	2x	E. uncinata	2x	NGB16651 Ejsing	Denmark	Eu_H7	North-West			176	0	0	196	121	0	0	121	326	0	0	333	407	0	0	410	122	0	0	146	421	0	0	426	209	0	0	228
Plant 2570	S. pratensis	2x	E. uncinata	2x	NGB4279 02-59-2	Norway	Eu_H1	Scandinavia	59.75	5.5	164	0	0	200	121	0	0	121	326	0	0	335	407	0	0	410	122	0	0	146	426	0	0	426	209	0	0	228
Plant 2575	S. pratensis	2x	E. uncinata	2x	NGB1554 ROMATL0202	Sweden	Eu_H1	Scandinavia	57.5	18.4	164	0	0	200	121	0	0	121	326	0	0	335	407	0	0	410	122	0	0	146	426	0	0	426	209	0	0	228
Plant 2580	S. pratensis	2x	E. uncinata	2x	NGB1191 GRÄNGESBERGGB0303	Sweden	Eu_H1	Scandinavia	60	15	164	0	0	200	121	0	0	121	326	0	0	335	407	0	0	410	122	0	0	146	426	0	0	426	209	0	0	228
Plant 2587	S. pratensis	2x	E. uncinata	2x	NGB18214 KovasinvaaraAH0105	Finland	Eu_H5	East	63.8869	28.995	164	0	0	200	121	0	0	121	326	0	0	335	398	0	0	407	122	0	0	146	421	0	0	426	209	0	0	228
Plant 2594	S. pratensis	2x	E. uncinata	2x	NGB15526 Aurskog0203	Norway	Eu_H1	Scandinavia	60.05	11.85	164	0	0	200	121	0	0	121	326	0	0	335	407	0	0	410	122	0	0	146	426	0	0	426	209	0	0	228
Plant 2601	S. pratensis	2x	E. uncinata	2x	NGB997 HARADSME0101	Sweden	Eu_H1	Scandinavia	66.0667	20.9667	164	0	0	200	121	0	0	121	326	0	0	335	407	0	0	410	122	0	0	146	426	0	0	426	209	0	0	228
Plant 2610	S. pratensis	2x	E. uncinata	2x	NGB995 KAUNISVAARAPH0202	Sweden	Eu_H7	Scandinavia	67.3833	23.3667	176	0	0	196	121	0	0	121	326	0	0	333	407	0	0	410	122	0	0	146	421	0	0	426	209	0	0	228
Plant 2619	S. pratensis	2x	E. uncinata	2x	NGB995 KAUNISVAARAPH0202	Sweden	Eu_H1	Scandinavia	67.3833	23.3667	164	0	0	200	121	0	0	121	326	0	0	335	407	0	0	410	122	0	0	146	426	0	0	426	209	0	0	228
Plant 2624	S. pratensis	2x	E. uncinata	2x	NGB2520 NORDKASGB0102	Sweden	Eu_H1	Scandinavia	59	11.8333	164	0	0	200	121	0	0	121	326	0	0	335	407	0	0	410	122	0	0	146	426	0	0	426	209	0	0	228
Plant 2651	S. pratensis	2x	E. uncinata	2x	NGB15666 Onsøy0106	Norway	Eu_H7	Scandinavia	59.2333	10.8333	176	0	0	196	121	0	0	121	326	0	0	333	407	0	0	410	122	0	0	146	421	0	0	426	209	0	0	228
Plant 2652	S. pratensis	2x	E. uncinata	2x	NGB15666 Onsøy0106	Norway	Eu_H1	Scandinavia	59.2333	10.8333	164	0	0	200	121	0	0	121	326	0	0	335	407	0	0	410	122	0	0	146	426	0	0	426	209	0	0	228
Plant 2675	S. pratensis	2x	E. uncinata	2x	NGB6762 02-9-69-2	Norway	Eu_H1	Scandinavia	58.7833	9.91667	164	0	0	200	121	0	0	121	326	0	0	335	407	0	0	410	122	0	0	146	426	0	0	426	209	0	0	228
Plant 2684	S. pratensis	2x	E. uncinata	2x	NGB5415 02-6-51-1	Norway	Eu_H1	Scandinavia	61.8333	9.65	164	0	0	200	121	0	0	121	326	0	0	335	407	0	0	410	122	0	0	146	426	0	0	426	209	0	0	228
Plant 2702	S. pratensis	2x	E. uncinata	2x	NGB6639 02ALTAVEST	Norway	Eu_H1	Scandinavia			164	0	0	200	121	0	0	121	326	0	0	335	407	0	0	410	122	0	0	146	426	0	0	426	209	0	0	228
Plant 2720	S. pratensis	2x	E. uncinata	2x	NGB18216 RasiAH0202	Finland	Eu_H1	East	64.82	27.9661	164	0	0	200	121	0	0	121	326	0	0	335	407	0	0	410	122	0	0	146	426	0	0	426	209	0	0	228
Plant 2742	S. pratensis	2x	E. uncinata	2x	NGB6770 TUFTE02-9-71-7	Norway	Eu_H1	Scandinavia	59.35	10.25	164	0	0	200	121	0	0	121	326	0	0	335	407	0	0	410	122	0	0	146	426	0	0	426	209	0	0	228
Plant 2744	S. pratensis	2x	E. uncinata	2x	NGB6770 TUFTE02-9-71-7	Norway	Eu_H7	Scandinavia	59.35	10.25	176	0	0	196	121	0	0	121	326	0	0	333	407	0	0	410	122	0	0	146	421	0	0	426	209	0	0	228
Plant 2745	S. pratensis	2x	E. uncinata	2x	NGB6770 TUFTE02-9-71-7	Norway	Eu_H1	Scandinavia	59.35	10.25	164	0	0	200	121	0	0	121	326	0	0	335	407	0	0	410	122	0	0	146	426	0	0	426	209	0	0	228
Plant 2761	S. pratensis	2x	E. uncinata	2x	NGB5417 02-8-66-2	Norway	Eu_H1	Scandinavia	59.0167	9.66667	164	0	0	200	121	0	0	121	326	0	0	335	407	0	0	410	122	0	0	146	426	0	0	426	209	0	0	228
Plant 2786	S. pratensis	2x	E. uncinata	2x	NGB15523 Finsrud0102	Norway	Eu_H1	Scandinavia	60.0167	12.2667	164	0	0	200	121	0	0	121	326	0	0	335	407	0	0	410	122	0	0	146	426	0	0	426	209	0	0	228
Plant 2803	S. pratensis	2x	E. uncinata	2x	NGB15655 Kalnes0401	Norway	Eu_H1	Scandinavia	59.3	11.0333	164	0	0	200	121	0	0	121	326	0	0	335	407	0	0	410	122	0	0	146	426	0	0	426	209	0	0	228
Plant 2804	S. pratensis	2x	E. uncinata	2x	NGB15655 Kalnes0401	Norway	Eu_H7	Scandinavia	59.3	11.0333	176	0	0	196	121	0	0	121	326	0	0	333	407	0	0	410	122	0	0	146	421	0	0	426	209	0	0	228
Plant 2825	S. pratensis	2x	E. uncinata	2x	NGB4273 LOTSBERG02-56-1	Norway	Eu_H1	Scandinavia	61.8333	6.16667	164	0	0	200	121	0	0	121	326	0	0	335	407	0	0	410	122	0	0	146	426	0	0	426	209	0	0	228
Plant 2849	S. pratensis	2x	E. uncinata	2x	NGB6766 02-9-71-5	Norway	Eu_H1	Scandinavia	59.6	10.2	164	0	0	200	121	0	0	121	326	0	0	335	407	0	0	410	122	0	0	146	426	0	0	426	209	0	0	228
Plant 2880	S. pratensis	2x	E. uncinata	2x	NGB14190 STENSJÖNIB0101	Sweden	Eu_H1	Scandinavia	57.5508	14.7936	164	0	0	200	121	0	0	121	326	0	0	335	407	0	0	410	122	0	0	146	426	0	0	426	209	0	0	228
Plant 2902	S. pratensis	2x	E. uncinata	2x	NGB6638 02-11-02	Norway	Eu_H1	Scandinavia	68.8	16.5	164	0	0	200	121	0	0	121	326	0	0	335	407	0	0	410	122	0	0	146	426	0	0	426	209	0	0	228
Plant 2942	S. pratensis	2x	E. uncinata	2x	NGB15577 Gjøvik0102	Norway	Eu_H1	Scandinavia	60.9667	10.5	164	0	0	200	121	0	0	121	326	0	0	335	407	0	0	410	122	0	0	146	426	0	0	426	209	0	0	228
Plant 2971	S. pratensis	2x	E. uncinata	2x	NGB4278 02-59-1	Norway	Eu_H1	Scandinavia	60.3333	5.25	164	0	0	200	121	0	0	121	326	0	0	335	407	0	0	410	122	0	0	146	426	0	0	426	209	0	0	228
Plant 3005	S. pratensis	2x	E. uncinata	2x	NGB15573 Vingrom0206	Norway	Eu_H1	Scandinavia	61.1333	10.5	164	0	0	200	121	0	0	121	326	0	0	335	407	0	0	410	122	0	0	146	426	0	0	426	209	0	0	228
Plant 3032	S. pratensis	2x	E. uncinata	2x	NGB18556 BjörksjönHAJ0202	Sweden	Eu_H7	Scandinavia	63.2667	17.55	176	0	0	196	121	0	0	121	326	0	0	333	407	0	0	410	122	0	0	146	421	0	0	426	209	0	0	228
Plant 3065	S. pratensis	2x	E. uncinata	2x	NGB2908 HØLLO02-6-53-1	Norway	Eu_H1	Scandinavia	60.4833	9.15	164	0	0	200	121	0	0	121	326	0	0	335	407	0	0	410	122	0	0	146	426	0	0	426	209	0	0	228
Plant 3067	S. pratensis	2x	E. uncinata	2x	NGB2908 HØLLO02-6-53-1	Norway	Eu_H7	Scandinavia	60.4833	9.15	176	0	0	196	121	0	0	121	326	0	0	333	407	0	0	410	122	0	0	146	421	0	0	426	209	0	0	228
Plant 3081	S. pratensis	2x	E. uncinata	2x	NGB5416 02-6-54-8	Norway	Eu_H1	Scandinavia	59.2333	9.53333	164	0	0	200	121	0	0	121	326	0	0	335	407	0	0	410	122	0	0	146	426	0	0	426	209	0	0	228
Plant 3109	S. pratensis	2x	E. uncinata	2x	NGB5418 02-9-72-1	Norway	Eu_H1	Scandinavia	58.9833	9.86667	164	0	0	200	121	0	0	121	326	0	0	335	407	0	0	410	122	0	0	146	426	0	0	426	209	0	0	228
Plant 3142	S. pratensis	2x	E. uncinata	2x	NGB6637 ROLLA021101	Norway	Eu_H1	Scandinavia	68.8	17	164	0	0	200	121	0	0	121	326	0	0	335	407	0	0	410	122	0	0	146	426	0	0	426	209	0	0	228
Plant 3165	S. pratensis	2x	E. uncinata	2x	NGB2914 ØSTENSMÆLA02-6-54-3	Norway	Eu_H1	Scandinavia	59.2333	9.6	164	0	0	200	121	0	0	121	326	0	0	335	407	0	0	410	122	0	0	146	426	0	0	426	209	0	0	228
Plant 3173	S. pratensis	2x	E. uncinata	2x	NGB2914 ØSTENSMÆLA02-6-54-3	Norway	Eu_H1	Scandinavia	59.2333	9.6	164	0	0	200	121	0	0	121	326	0	0	335	407	0	0	410	122	0	0	146	426	0	0	426	209	0	0	228
Plant 3195	S. pratensis	2x	E. uncinata	2x	NGB15644 Ingerø0105	Norway	Eu_H7	Scandinavia	59.1167	11.1833	176	0	0	196	121	0	0	121	326	0	0	333	407	0	0	410	122	0	0	146	421	0	0	426	209	0	0	228
Plant 3211	S. pratensis	2x	E. uncinata	2x	NGB15644 Ingerø0105	Norway	Eu_H7	Scandinavia	59.1167	11.1833	176	0	0	196	121	0	0	121	326	0	0	333	407	0	0	410	122	0	0	146	421	0	0	426	209	0	0	228
Plant 3230	S. pratensis	2x	E. uncinata	2x	NGB18217 HiltulaAH0103	Finland	Eu_H5	East	65.1631	28.3714	164	0	0	200	121	0	0	121	326	0	0	335	398	0	0	407	122	0	0	146	421	0	0	426	209	0	0	228
Plant 3265	S. pratensis	2x	E. uncinata	2x	NGB4284 STRANDLEIREN02-62-2	Norway	Eu_H1	Scandinavia	58.8333	5.5	164	0	0	200	121	0	0	121	326	0	0	335	407	0	0	410	122	0	0	146	426	0	0	426	209	0	0	228
Plant 3288	S. pratensis	2x	E. uncinata	2x	NGB2521 RÄMNEGB0304	Sweden	Eu_H1	Scandinavia	59	12.0667	164	0	0	200	121	0	0	121	326	0	0	335	407	0	0	410	122	0	0	146	426	0	0	426	209	0	0	228
Plant 3293	S. pratensis	2x	E. uncinata	2x	NGB2521 RÄMNEGB0304	Sweden	Eu_H7	Scandinavia	59	12.0667	176	0	0	196	121	0	0	121	326	0	0	333	407	0	0	410	122	0	0	146	421	0	0	426	209	0	0	228
Plant 3320	S. pratensis	2x	E. uncinata	2x	NGB2910 MØRKHOLT02-6-54-5	Norway	Eu_H7	Scandinavia	59.4167	9.03333	176	0	0	196	121	0	0	121	326	0	0	333	407	0	0	410	122	0	0	146	421	0	0	426	209	0	0	228
Plant 3321	S. pratensis	2x	E. uncinata	2x	NGB2910 MØRKHOLT02-6-54-5	Norway	Eu_H1	Scandinavia	59.4167	9.03333	164	0	0	200	121	0	0	121	326	0	0	335	407	0	0	410	122	0	0	146	426	0	0	426	209	0	0	228
Plant 3363	S. pratensis	2x	E. uncinata	2x	NGB6769 NY_SANDBU-GÅRD02-6-51-3	Norway	Eu_H1	Scandinavia	61.7333	9.56667	164	0	0	200	121	0	0	121	326	0	0	335	407	0	0	410	122	0	0	146	426	0	0	426	209	0	0	228
Plant 3389	S. pratensis	2x	E. uncinata	2x	NGB15543 Raufoss0104	Norway	Eu_H1	Scandinavia	60.7167	10.6167	164	0	0	200	121	0	0	121	326	0	0	335	407	0	0	410	122	0	0	146	426	0	0	426	209	0	0	228
Plant 3396	S. pratensis	2x	E. uncinata	2x	NGB15543 Raufoss0104	Norway	Eu_H1	Scandinavia	60.7167	10.6167	164	0	0	200	121	0	0	121	326	0	0	335	407	0	0	410	122	0	0	146	426	0	0	426	209	0	0	228
Plant 3440	S. pratensis	2x	E. uncinata	2x	NGB2913 02-6-54-2	Norway	Eu_H1	Scandinavia	59.2167	9.66667	164	0	0	200	121	0	0	121	326	0	0	335	407	0	0	410	122	0	0	146	426	0	0	426	209	0	0	228
Plant 3441	S. pratensis	2x	E. uncinata	2x	NGB2913 02-6-54-2	Norway	Eu_H7	Scandinavia	59.2167	9.66667	176	0	0	196	121	0	0	121	326	0	0	333	407	0	0	410	122	0	0	146	421	0	0	426	209	0	0	228
Plant 3483	S. pratensis	2x	E. uncinata	2x	NGB4282 02-60-4	Norway	Eu_H1	Scandinavia	60.25	5.25	164	0	0	200	121	0	0	121	326	0	0	335	407	0	0	410	122	0	0	146	426	0	0	426	209	0	0	228
Plant 3501	S. pratensis	2x	E. uncinata	2x	NGB15634 Fallet0202	Norway	Eu_H1	Scandinavia	59.75	11.6333	164	0	0	200	121	0	0	121	326	0	0	335	407	0	0	410	122	0	0	146	426	0	0	426	209	0	0	228
Plant 3502	S. pratensis	2x	E. uncinata	2x	NGB15634 Fallet0202	Norway	Eu_H7	Scandinavia	59.75	11.6333	176	0	0	196	121	0	0	121	326	0	0	333	407	0	0	410	122	0	0	146	421	0	0	426	209	0	0	228
Plant 3537	S. pratensis	2x	E. uncinata	2x	NGB15621 Sørum0401	Norway	Eu_H1	Scandinavia	60.0333	11.2333	164	0	0	200	121	0	0	121	326	0	0	335	407	0	0	410	122	0	0	146	426	0	0	426	209	0	0	228
Plant 3577	S. pratensis	2x	E. uncinata	2x	NGB6768 GJÆRSET02-8-66-1	Norway	Eu_H1	Scandinavia	58.7833	9.65	164	0	0	200	121	0	0	121	326	0	0	335	407	0	0	410	122	0	0	146	426	0	0	426	209	0	0	228
Plant 3628	S. pratensis	2x	E. uncinata	2x	NGB18215 VaaralaAH0105	Finland	Eu_H5	East	64.1878	28.2303	164	0	0	200	121	0	0	121	326	0	0	335	398	0	0	407	122	0	0	146	421	0	0	426	209	0	0	228
Plant 3636	S. pratensis	2x	E. uncinata	2x	NGB6763 LANGRES02-9-71-2	Norway	Eu_H7	Scandinavia	59.55	11.2833	176	0	0	196	121	0	0	121	326	0	0	333	407	0	0	410	122	0	0	146	421	0	0	426	209	0	0	228
Plant 3645	S. pratensis	2x	E. uncinata	2x	NGB6763 LANGRES02-9-71-2	Norway	Eu_H1	Scandinavia	59.55	11.2833	164	0	0	200	121	0	0	121	326	0	0	335	407	0	0	410	122	0	0	146	426	0	0	426	209	0	0	228
Plant 3693	S. pratensis	2x	E. uncinata	2x	NGB6764 02-9-71-8	Norway	Eu_H1	Scandinavia	59.3667	9.96667	164	0	0	200	121	0	0	121	326	0	0	335	407	0	0	410	122	0	0	146	426	0	0	426	209	0	0	228
Plant 3739	S. pratensis	2x	E. uncinata	2x	NGB6765 KROSSBY02-9-71-3	Norway	Eu_H1	Scandinavia	59.4167	11.35	164	0	0	200	121	0	0	121	326	0	0	335	407	0	0	410	122	0	0	146	426	0	0	426	209	0	0	228
Plant 3772	S. pratensis	2x	E. uncinata	2x	NGB6767 RUI02-6-53-3	Norway	Eu_H1	Scandinavia	59.7333	7.96667	164	0	0	200	121	0	0	121	326	0	0	335	407	0	0	410	122	0	0	146	426	0	0	426	209	0	0	228
Plant 3800	S. pratensis	2x	E. uncinata	2x	NGB6771 SOLHJEM02-6-51-2	Norway	Eu_H1	Scandinavia	61.7333	9.56667	164	0	0	200	121	0	0	121	326	0	0	335	407	0	0	410	122	0	0	146	426	0	0	426	209	0	0	228
Plant 3835	S. pratensis	2x	E. uncinata	2x	NGB1535 ESKELHEMTL0102	Sweden	Eu_H1	Scandinavia	57.4833	18.1667	164	0	0	200	121	0	0	121	326	0	0	335	407	0	0	410	122	0	0	146	426	0	0	426	209	0	0	228
Plant 3846	S. pratensis	2x	E. uncinata	2x	NGB1535 ESKELHEMTL0102	Sweden	Eu_H1	Scandinavia	57.4833	18.1667	164	0	0	200	121	0	0	121	326	0	0	335	407	0	0	410	122	0	0	146	426	0	0	426	209	0	0	228
Plant 3848	S. pratensis	2x	E. uncinata	2x	NGB1535 ESKELHEMTL0102	Sweden	Eu_H5	Scandinavia	57.4833	18.1667	164	0	0	200	121	0	0	121	326	0	0	335	398	0	0	407	122	0	0	146	421	0	0	426	209	0	0	228
Plant 3853	S. pratensis	2x	E. uncinata	2x	PI 237707 USDA Germany	Germany	Eu_H7	North-West	-	-	176	0	0	196	121	0	0	121	326	0	0	333	407	0	0	410	122	0	0	146	421	0	0	426	209	0	0	228
Plant 3912	S. pratensis	2x	E. uncinata	2x	PI 659922 USDA Kyrgyzstan, Ysyk-Kol	Kyrgyzstan	Eu_H7	East	42.6666	77.2823	176	0	0	196	121	0	0	121	326	0	0	333	407	0	0	410	122	0	0	146	421	0	0	426	209	0	0	228
Plant 3935	S. pratensis	2x	E. uncinata	2x	PI 665564 USDA Kyrgyzstan, Ysyk-Kol	Kyrgyzstan	Eu_H5	East	42.6666	77.2823	164	0	0	200	121	0	0	121	326	0	0	335	398	0	0	407	122	0	0	146	421	0	0	426	209	0	0	228
Plant 3937	S. pratensis	2x	E. uncinata	2x	PI 665564 USDA Kyrgyzstan, Ysyk-Kol	Kyrgyzstan	Eu_H7	East	42.6666	77.2823	176	0	0	196	121	0	0	121	326	0	0	333	407	0	0	410	122	0	0	146	421	0	0	426	209	0	0	228
Plant 3961	S. pratensis	2x	E. uncinata	2x	PI 675258 USDA Russian Federation	Russia	Eu_H5	East	53.15	55.59	164	0	0	200	121	0	0	121	326	0	0	335	398	0	0	407	122	0	0	146	421	0	0	426	209	0	0	228
Plant 3963	S. pratensis	2x	E. uncinata	2x	PI 675258 USDA Russian Federation	Russia	Eu_H7	East	53.15	55.59	176	0	0	196	121	0	0	121	326	0	0	333	407	0	0	410	122	0	0	146	421	0	0	426	209	0	0	228
Plant 3973	S. pratensis	2x	E. uncinata	2x	PI 675258 USDA Russian Federation	Russia	Eu_H6	East	53.15	55.59	164	0	0	200	121	0	0	121	326	0	0	333	407	0	0	410	122	0	0	146	421	0	0	426	209	0	0	228
Plant 3992	S. pratensis	2x	E. uncinata	2x	W6 32999 USDA Russian Federation, Novgorod	Russia	Eu_H3	East	58.0153	33.4878	164	0	0	200	109	0	0	109	326	0	0	333	407	0	0	410	122	0	0	146	421	0	0	426	209	0	0	228
Plant 3993	S. pratensis	2x	E. uncinata	2x	W6 32999 USDA Russian Federation, Novgorod	Russia	Eu_H8	East	58.0153	33.4878	176	0	0	196	121	0	0	121	326	0	0	335	398	0	0	407	122	0	0	146	421	0	0	426	209	0	0	228
Plant 3995	S. pratensis	2x	E. uncinata	2x	W6 32999 USDA Russian Federation, Novgorod	Russia	Eu_H6	East	58.0153	33.4878	164	0	0	200	121	0	0	121	326	0	0	333	407	0	0	410	122	0	0	146	421	0	0	426	209	0	0	228
Plant 4010	S. pratensis	2x	E. uncinata	2x	W6 33016 USDA Russian Federation, Novgorod	Russia	Eu_H1	East	58.4264	34.5244	164	0	0	200	121	0	0	121	326	0	0	335	407	0	0	410	122	0	0	146	426	0	0	426	209	0	0	228
Plant 4011	S. pratensis	2x	E. uncinata	2x	W6 33016 USDA Russian Federation, Novgorod	Russia	Eu_H6	East	58.4264	34.5244	164	0	0	200	121	0	0	121	326	0	0	333	407	0	0	410	122	0	0	146	421	0	0	426	209	0	0	228
Plant 4031	S. pratensis	2x	E. uncinata	2x	W6 33021	Russia	Eu_H6	East	58.4136	35.0922	164	0	0	200	121	0	0	121	326	0	0	333	407	0	0	410	122	0	0	146	421	0	0	426	209	0	0	228
Plant 4032	S. pratensis	2x	E. uncinata	2x	W6 33021	Russia	Eu_H7	East	58.4136	35.0922	176	0	0	196	121	0	0	121	326	0	0	333	407	0	0	410	122	0	0	146	421	0	0	426	209	0	0	228
Plant 4040	S. pratensis	2x	E. uncinata	2x	Trescore	Italy	Eu_H7	Alps	45.6927	9.84974	176	0	0	196	121	0	0	121	326	0	0	333	407	0	0	410	122	0	0	146	421	0	0	426	209	0	0	228
Plant 4041	S. pratensis	2x	E. uncinata	2x	Trescore	Italy	Eu_H6	Alps	45.6927	9.84974	164	0	0	200	121	0	0	121	326	0	0	333	407	0	0	410	122	0	0	146	421	0	0	426	209	0	0	228
Plant 4065	S. pratensis	2x	E. uncinata	2x	Martina	Italy	Eu_H7	Alps	45.7377	9.90765	176	0	0	196	121	0	0	121	326	0	0	333	407	0	0	410	122	0	0	146	421	0	0	426	209	0	0	228
Plant 4096	S. pratensis	2x	E. uncinata	2x	Endine lake	Italy	Eu_H6	Alps	45.7856	9.95283	164	0	0	200	121	0	0	121	326	0	0	333	407	0	0	410	122	0	0	146	421	0	0	426	209	0	0	228
Plant 4097	S. pratensis	2x	E. uncinata	2x	Endine lake	Italy	Eu_H7	Alps	45.7856	9.95283	176	0	0	196	121	0	0	121	326	0	0	333	407	0	0	410	122	0	0	146	421	0	0	426	209	0	0	228
Plant 4121	S. pratensis	2x	E. uncinata	2x	Bressimo	Italy	Eu_H7	Alps	45.8621	10.1411	176	0	0	196	121	0	0	121	326	0	0	333	407	0	0	410	122	0	0	146	421	0	0	426	209	0	0	228
Plant 4127	S. pratensis	2x	E. uncinata	2x	Bressimo	Italy	Eu_H7	Alps	45.8621	10.1411	176	0	0	196	121	0	0	121	326	0	0	333	407	0	0	410	122	0	0	146	421	0	0	426	209	0	0	228
Plant 4142	S. pratensis	2x	E. uncinata	2x	Caino	Italy	Eu_H7	Alps	45.5998	10.308	176	0	0	196	121	0	0	121	326	0	0	333	407	0	0	410	122	0	0	146	421	0	0	426	209	0	0	228
Plant 4146	S. pratensis	2x	E. uncinata	2x	Caino	Italy	Eu_H7	Alps	45.5998	10.308	176	0	0	196	121	0	0	121	326	0	0	333	407	0	0	410	122	0	0	146	421	0	0	426	209	0	0	228
Plant 4161	S. pratensis	2x	E. uncinata	2x	Binzago	Italy	Eu_H7	Alps	45.6142	10.3391	176	0	0	196	121	0	0	121	326	0	0	333	407	0	0	410	122	0	0	146	421	0	0	426	209	0	0	228
Plant 4162	S. pratensis	2x	E. uncinata	2x	Binzago	Italy	Eu_H7	Alps	45.6142	10.3391	176	0	0	196	121	0	0	121	326	0	0	333	407	0	0	410	122	0	0	146	421	0	0	426	209	0	0	228
Plant 4190	S. pratensis	2x	E. uncinata	2x	Miravalle	Italy	Eu_H7	Alps	45.6053	10.378	176	0	0	196	121	0	0	121	326	0	0	333	407	0	0	410	122	0	0	146	421	0	0	426	209	0	0	228
Plant 4191	S. pratensis	2x	E. uncinata	2x	Miravalle	Italy	Eu_H7	Alps	45.6053	10.378	176	0	0	196	121	0	0	121	326	0	0	333	407	0	0	410	122	0	0	146	421	0	0	426	209	0	0	228
Plant 4235	S. pratensis	2x	E. uncinata	2x	Fornace	Italy	Eu_H7	Alps	46.1208	11.2167	176	0	0	196	121	0	0	121	326	0	0	333	407	0	0	410	122	0	0	146	421	0	0	426	209	0	0	228
Plant 4241	S. pratensis	2x	E. uncinata	2x	Sales lake	Italy	Eu_H7	Alps	46.142	11.2185	176	0	0	196	121	0	0	121	326	0	0	333	407	0	0	410	122	0	0	146	421	0	0	426	209	0	0	228
Plant 4261	S. pratensis	2x	E. uncinata	2x	Valfloriana	Italy	Eu_H7	Alps	46.244	11.3407	176	0	0	196	121	0	0	121	326	0	0	333	407	0	0	410	122	0	0	146	421	0	0	426	209	0	0	228
Plant 4265	S. pratensis	2x	E. uncinata	2x	Valfloriana	Italy	Eu_H7	Alps	46.244	11.3407	176	0	0	196	121	0	0	121	326	0	0	333	407	0	0	410	122	0	0	146	421	0	0	426	209	0	0	228
Plant 4309	S. pratensis	2x	E. uncinata	2x	Castello di fiemme	Italy	Eu_H6	Alps	46.2774	11.4395	164	0	0	200	121	0	0	121	326	0	0	333	407	0	0	410	122	0	0	146	421	0	0	426	209	0	0	228
Plant 4312	S. pratensis	2x	E. uncinata	2x	Castello di fiemme	Italy	Eu_H7	Alps	46.2774	11.4395	176	0	0	196	121	0	0	121	326	0	0	333	407	0	0	410	122	0	0	146	421	0	0	426	209	0	0	228
Plant 4328	S. pratensis	2x	E. uncinata	2x	Predazzo	Italy	Eu_H7	Alps	46.2982	11.5861	176	0	0	196	121	0	0	121	326	0	0	333	407	0	0	410	122	0	0	146	421	0	0	426	209	0	0	228
Plant 4330	S. pratensis	2x	E. uncinata	2x	Predazzo	Italy	Eu_H6	Alps	46.2982	11.5861	164	0	0	200	121	0	0	121	326	0	0	333	407	0	0	410	122	0	0	146	421	0	0	426	209	0	0	228
Plant 4341	S. pratensis	2x	E. uncinata	2x	Forno	Italy	Eu_H7	Alps	46.3518	11.6312	176	0	0	196	121	0	0	121	326	0	0	333	407	0	0	410	122	0	0	146	421	0	0	426	209	0	0	228
Plant 4361	S. pratensis	2x	E. uncinata	2x	Vigo di fassa	Italy	Eu_H7	Alps	46.4043	11.6756	176	0	0	196	121	0	0	121	326	0	0	333	407	0	0	410	122	0	0	146	421	0	0	426	209	0	0	228
Plant 4380	S. pratensis	2x	E. uncinata	2x	Tamion	Italy	Eu_H7	Alps	46.4031	11.6327	176	0	0	196	121	0	0	121	326	0	0	333	407	0	0	410	122	0	0	146	421	0	0	426	209	0	0	228
Plant 4401	S. pratensis	2x	E. uncinata	2x	Carezza al lago	Italy	Eu_H7	Alps	46.4069	11.0655	176	0	0	196	121	0	0	121	326	0	0	333	407	0	0	410	122	0	0	146	421	0	0	426	209	0	0	228
Plant 4420	S. pratensis	2x	E. uncinata	2x	Ponte nova	Italy	Eu_H7	Alps	46.4338	11.4711	176	0	0	196	121	0	0	121	326	0	0	333	407	0	0	410	122	0	0	146	421	0	0	426	209	0	0	228
Plant 4448	S. pratensis	2x	E. uncinata	2x	Collepietra	Italy	Eu_H7	Alps	46.4582	11.482	176	0	0	196	121	0	0	121	326	0	0	333	407	0	0	410	122	0	0	146	421	0	0	426	209	0	0	228
Plant 4472	S. pratensis	2x	E. uncinata	2x	Lex resch	Italy	Eu_H7	Alps	46.4705	11.4741	176	0	0	196	121	0	0	121	326	0	0	333	407	0	0	410	122	0	0	146	421	0	0	426	209	0	0	228
Plant 4491	S. pratensis	2x	E. uncinata	2x	Sarner	Italy	Eu_H7	Alps	46.5922	11.3838	176	0	0	196	121	0	0	121	326	0	0	333	407	0	0	410	122	0	0	146	421	0	0	426	209	0	0	228
Plant 4554	S. pratensis	2x	E. uncinata	2x	Rechen pass	Austria	Eu_H7	Alps	46.8758	10.5072	176	0	0	196	121	0	0	121	326	0	0	333	407	0	0	410	122	0	0	146	421	0	0	426	209	0	0	228
Plant 4566	S. pratensis	2x	E. uncinata	2x	Nauder	Austria	Eu_H7	Alps	46.9004	10.495	176	0	0	196	121	0	0	121	326	0	0	333	407	0	0	410	122	0	0	146	421	0	0	426	209	0	0	228
Plant 4584	S. pratensis	2x	E. uncinata	2x	Vorderrauth	Austria	Eu_H7	Alps	46.9583	10.5157	176	0	0	196	121	0	0	121	326	0	0	333	407	0	0	410	122	0	0	146	421	0	0	426	209	0	0	228
Plant 4609	S. pratensis	2x	E. uncinata	2x	Lafairs	Italy	Eu_H6	Alps	46.9928	10.5743	164	0	0	200	121	0	0	121	326	0	0	333	407	0	0	410	122	0	0	146	421	0	0	426	209	0	0	228
Plant 4610	S. pratensis	2x	E. uncinata	2x	Lafairs	Italy	Eu_H7	Alps	46.9928	10.5743	176	0	0	196	121	0	0	121	326	0	0	333	407	0	0	410	122	0	0	146	421	0	0	426	209	0	0	228
Plant 4624	S. pratensis	2x	E. uncinata	2x	Oberfuger	Italy	Eu_H7	Alps	47.0943	10.667	176	0	0	196	121	0	0	121	326	0	0	333	407	0	0	410	122	0	0	146	421	0	0	426	209	0	0	228
Plant 4654	S. pratensis	2x	E. uncinata	2x	Imst	Italy	Eu_H7	Alps	47.2201	10.723	176	0	0	196	121	0	0	121	326	0	0	333	407	0	0	410	122	0	0	146	421	0	0	426	209	0	0	228
Plant 4660	S. pratensis	2x	E. uncinata	2x	Tarrenz	Austria	Eu_H7	Alps	47.2556	10.7516	176	0	0	196	121	0	0	121	326	0	0	333	407	0	0	410	122	0	0	146	421	0	0	426	209	0	0	228
Plant 4688	S. pratensis	2x	E. uncinata	2x	Dollinger	Austria	Eu_H7	Alps	47.2864	10.8173	176	0	0	196	121	0	0	121	326	0	0	333	407	0	0	410	122	0	0	146	421	0	0	426	209	0	0	228
Plant 4700	S. pratensis	2x	E. uncinata	2x	Fempass	Austria	Eu_H7	Alps	47.3631	10.8312	176	0	0	196	121	0	0	121	326	0	0	333	407	0	0	410	122	0	0	146	421	0	0	426	209	0	0	228
Plant 4720	S. pratensis	2x	E. uncinata	2x	Biberwier	Austria	Eu_H7	Alps	47.3841	10.9086	176	0	0	196	121	0	0	121	326	0	0	333	407	0	0	410	122	0	0	146	421	0	0	426	209	0	0	228
Plant 4751	S. pratensis	2x	E. uncinata	2x	Grainau	Germany	Eu_H6	North-West	47.4801	11.0575	164	0	0	200	121	0	0	121	326	0	0	333	407	0	0	410	122	0	0	146	421	0	0	426	209	0	0	228
Plant 4756	S. pratensis	2x	E. uncinata	2x	Grainau	Germany	Eu_H7	North-West	47.4801	11.0575	176	0	0	196	121	0	0	121	326	0	0	333	407	0	0	410	122	0	0	146	421	0	0	426	209	0	0	228
Plant 4761	S. pratensis	2x	E. uncinata	2x	Garmich	Germany	Eu_H7	North-West	47.4879	11.1585	176	0	0	196	121	0	0	121	326	0	0	333	407	0	0	410	122	0	0	146	421	0	0	426	209	0	0	228
Plant 4780	S. pratensis	2x	E. uncinata	2x	Scharnitz	Austria	Eu_H7	Alps	47.386	11.2547	176	0	0	196	121	0	0	121	326	0	0	333	407	0	0	410	122	0	0	146	421	0	0	426	209	0	0	228
Plant 4802	S. pratensis	2x	E. uncinata	2x	Reith	Austria	Eu_H7	Alps	47.3031	11.1989	176	0	0	196	121	0	0	121	326	0	0	333	407	0	0	410	122	0	0	146	421	0	0	426	209	0	0	228
Plant 4821	S. pratensis	2x	E. uncinata	2x	Bacherwinkel	Austria	Eu_H7	Alps	47.4601	12.094	176	0	0	196	121	0	0	121	326	0	0	333	407	0	0	410	122	0	0	146	421	0	0	426	209	0	0	228
Plant 4840	S. pratensis	2x	E. uncinata	2x	PI 516569	Morocco	Eu_H7	Alps	-	-	176	0	0	196	121	0	0	121	326	0	0	333	407	0	0	410	122	0	0	146	421	0	0	426	209	0	0	228
Plant 4868	S. pratensis	2x	E. uncinata	2x	Hopfgarten	Austria	Eu_H7	Alps	47.4468	12.1469	176	0	0	196	121	0	0	121	326	0	0	333	407	0	0	410	122	0	0	146	421	0	0	426	209	0	0	228
Plant 4880	S. pratensis	2x	E. uncinata	2x	Dekken	Germany	Eu_H1	North-West	48.4623	13.0256	164	0	0	200	121	0	0	121	326	0	0	335	407	0	0	410	122	0	0	146	426	0	0	426	209	0	0	228
Plant 4901	S. pratensis	2x	E. uncinata	2x	Frohnerut	Germany	Eu_H7	North-West	48.8715	13.0462	176	0	0	196	121	0	0	121	326	0	0	333	407	0	0	410	122	0	0	146	421	0	0	426	209	0	0	228
Plant 4910	S. pratensis	2x	E. uncinata	2x	Frohnerut	Germany	Eu_H1	North-West	48.8715	13.0462	164	0	0	200	121	0	0	121	326	0	0	335	407	0	0	410	122	0	0	146	426	0	0	426	209	0	0	228
Plant 4912	S. pratensis	2x	E. uncinata	2x	Frohnerut	Germany	Eu_H5	North-West	48.8715	13.0462	164	0	0	200	121	0	0	121	326	0	0	335	398	0	0	407	122	0	0	146	421	0	0	426	209	0	0	228
Plant 4954	S. pratensis	2x	E. uncinata	2x	Kirchberg	Germany	Eu_H1	North-West	48.9036	13.217	164	0	0	200	121	0	0	121	326	0	0	335	407	0	0	410	122	0	0	146	426	0	0	426	209	0	0	228
Plant 4955	S. pratensis	2x	E. uncinata	2x	Kirchberg	Germany	Eu_H1	North-West	48.9036	13.217	164	0	0	200	121	0	0	121	326	0	0	335	407	0	0	410	122	0	0	146	426	0	0	426	209	0	0	228
Plant 4958	S. pratensis	2x	E. uncinata	2x	Kirchberg	Germany	Eu_H7	North-West	48.9036	13.217	176	0	0	196	121	0	0	121	326	0	0	333	407	0	0	410	122	0	0	146	421	0	0	426	209	0	0	228
Plant 4984	S. pratensis	2x	E. uncinata	2x	Regen	Germany	Eu_H1	North-West	48.9682	13.1697	164	0	0	200	121	0	0	121	326	0	0	335	407	0	0	410	122	0	0	146	426	0	0	426	209	0	0	228
Plant 4985	S. pratensis	2x	E. uncinata	2x	Regen	Germany	Eu_H7	North-West	48.9682	13.1697	176	0	0	196	121	0	0	121	326	0	0	333	407	0	0	410	122	0	0	146	421	0	0	426	209	0	0	228
SP_standard_1	S. pratensis	2x	E. uncinata	2x	DLF standard	Russia	Eu_H1	East	-	-	164	0	0	200	121	0	0	121	326	0	0	335	407	0	0	410	122	0	0	146	426	0	0	426	209	0	0	228
SP_standard_2	S. pratensis	2x	E. uncinata	2x	DLF standard	Italy	Eu_H7	Alps	-	-	176	0	0	196	121	0	0	121	326	0	0	333	407	0	0	410	122	0	0	146	421	0	0	426	209	0	0	228
SP_standard_3	S. pratensis	2x	E. uncinata	2x	DLF standard	Italy	Eu_H7	Alps	-	-	176	0	0	196	121	0	0	121	326	0	0	333	407	0	0	410	122	0	0	146	421	0	0	426	209	0	0	228
SP_standard_4	S. pratensis	2x	E. uncinata	2x	DLF standard	Italy	Eu_H7	Alps	-	-	176	0	0	196	121	0	0	121	326	0	0	333	407	0	0	410	122	0	0	146	421	0	0	426	209	0	0	228
SP_standard_5	S. pratensis	2x	E. uncinata	2x	DLF standard	Italy	Eu_H7	Alps	-	-	176	0	0	196	121	0	0	121	326	0	0	333	407	0	0	410	122	0	0	146	421	0	0	426	209	0	0	228
