# Supplementary material for: Large Scale Screening of Epichloë Endophytes Infecting Schedonorus pratensis and Other Forage Grasses Reveals a Relation Between Microsatellite-Based Haplotypes and Loline Alkaloid Levels
Source: Front Plant Sci. 2019 Jun 12;10:765. doi: 10.3389/fpls.2019.00765 (PMC6582706; doi:10.3389/fpls.2019.00765)
Supplement: TABLE S3 — Levels of N-formylloline (NFL), N-acetylloline (NAL), N-acetylnorloline (NANL) in 218 pseudostems of Epichloë-infected grasses. [file Table_3.XLSX]

## Sheet: Loline levels
Isolate N	Haplotype	Total Lolines (ppm)	NAL (ppm)	NANL (ppm)	NFL (ppm)
Isolate_1	FaTG-5	0	0	0	0
Isolate_2	FaTG-5	Traces	0	0	Trace
Isolate_3	Eu_H1	25.753	0	0	25.753
Isolate_4	Eu_H1	35.95	0	0	35.95
Isolate_5	FaTG-2	37.015	0	0	37.015
Isolate_6	Eu_H1	53.318	13.024	0	40.294
Isolate_7	Eu_H1	82.932	14.939	0	67.993
Isolate_8	Eu_H1	100.615	20	20	60.107
Isolate_9	Eu_H1	100.902	17.832	0	83.07
Isolate_10	Eu_H1	106.864	23.486	0	83.378
Isolate_11	Eu_H1	117.326	25.318	15.035	76.973
Isolate_12	Eu_H1	120.738	34.744	1	85.994
Isolate_13	Eu_H1	122.486	23.547	25.702	73.237
Isolate_14	Eu_H1	124.63	20	20	87.586
Isolate_15	Eu_H2	158.787	33.777	16.169	108.841
Isolate_16	Eu_H1	168.263	30.538	22.323	115.402
Isolate_17	#N/A	183.863	31.107	15.218	137.538
Isolate_18	Eu_H1	192.384	34.389	23	134.995
Isolate_19	Eu_H1	207.526	31.432	24.204	151.89
Isolate_20	Eu_H1	209.913	37.328	28.911	143.674
Isolate_21	Eu_H1	223.378	43.466	27.994	151.918
Isolate_22	Eu_H1	225.348	37.699	25.521	162.128
Isolate_23	Eu_H1	237.667	38.718	27.504	171.445
Isolate_24	Eu_H1	245.057	41.842	30.82	172.395
Isolate_25	Eu_H4	245.106	47.19	25.482	172.434
Isolate_26	Eu_H1	248.998	36.703	27.59	184.705
Isolate_27	Eu_H1	269.416	35.264	27.862	206.29
Isolate_28	#N/A	270.346	31.578	65.227	173.541
Isolate_29	Eu_H1	288.883	46.701	32.754	209.428
Isolate_30	#N/A	289.533	39.209	0	250.324
Isolate_31	Eu_H1	300.353	44.122	47.171	209.06
Isolate_32	Eu_H1	303.539	45.689	37.019	220.831
Isolate_33	Eu_H1	305.344	49.088	50.549	205.707
Isolate_34	Eu_H7	310.082	63.262	102.663	144.157
Isolate_35	Eu_H1	320.279	36.219	67.463	216.597
Isolate_36	Eu_H1	359.366	48.38	63.088	247.898
Isolate_37	Eu_H1	365.188	46.782	50.096	268.31
Isolate_38	Eu_H1	367.099	55.526	47.582	263.991
Isolate_39	Eu_H1	409.538	62.136	42.638	304.764
Isolate_40	Eu_H1	421.711	55.038	61.534	305.139
Isolate_41	Eu_H7	424.052	56.97	92.825	274.257
Isolate_42	Eu_H1	427.332	85.557	54.701	287.074
Isolate_43	Eu_H1	441.517	74.09	77.425	290.002
Isolate_44	Eu_H1	465.261	67.069	85.04	313.152
Isolate_45	Eu_H1	474.169	62.792	45.443	365.934
Isolate_46	Eu_H1	478.552	78.867	68.202	331.483
Isolate_47	Eu_H7	489.822	83.718	74.481	331.623
Isolate_48	Eu_H1	551.956	81.697	56.889	413.37
Isolate_49	Eu_H1	553.844	76.449	75.684	401.711
Isolate_50	Eu_H1	589.964	76.482	74.845	438.637
Isolate_51	Eu_H1	591.858	85.458	89.874	416.526
Isolate_52	Eu_H1	602.407	79.657	90.349	432.401
Isolate_53	Eu_H1	627.353	76.603	87.748	463.002
Isolate_54	Eu_H1	643.031	106.557	70.083	466.391
Isolate_55	Eu_H1	647.847	66.843	91.48	489.524
Isolate_56	Eu_H1	652.753	79.412	99.651	473.69
Isolate_57	Eu_H4	692.617	87.794	95.748	509.075
Isolate_58	Eu_H1	714.296	95.138	86.164	532.994
Isolate_59	Eu_H1	720.508	81.94	96.288	542.28
Isolate_60	Eu_H1	720.593	75.403	106.147	539.043
Isolate_61	Eu_H1	761.477	82.035	85.413	594.029
Isolate_62	Eu_H7	768.866	80.035	132.679	556.152
Isolate_63	Eu_H1	776.61	85.482	110.911	580.217
Isolate_64	Eu_H1	781.625	114.921	102.114	564.59
Isolate_65	Eu_H7	792.992	98.017	182.576	512.399
Isolate_66	Eu_H1	801.365	103.094	94.989	603.282
Isolate_67	Eu_H1	837.083	129.571	141.389	566.123
Isolate_68	Eu_H7	900.058	107.215	220.025	572.818
Isolate_69	Eu_H1	909.906	117.298	118.621	673.987
Isolate_70	Eu_H7	923.789	95.549	221.4	606.84
Isolate_71	Eu_H1	939.289	124.05	134.869	680.37
Isolate_72	Eu_H1	971.45	133.356	152.103	685.991
Isolate_73	Eu_H1	971.741	111.051	129.526	731.164
Isolate_74	Eu_H1	977.675	165.783	163.997	647.895
Isolate_75	Eu_H1	1037.22	149.629	119.457	768.133
Isolate_76	Eu_H7	1071.88	113.985	204.347	753.546
Isolate_77	Eu_H7	1080.98	126.57	240.289	714.12
Isolate_78	Eu_H1	1083.37	64.271	134.547	884.555
Isolate_79	Eu_H1	1118.2	162.022	158.404	797.778
Isolate_80	Eu_H1	1120.05	151.439	154.611	813.998
Isolate_81	Eu_H6	1124.57	71.826	294.173	758.568
Isolate_82	Eu_H1	1126.62	113.36	187.591	825.673
Isolate_83	Eu_H1	1173.38	158.873	166.928	847.584
Isolate_84	Eu_H1	1192.99	128.18	181.795	883.019
Isolate_85	Eu_H1	1207.18	126.931	167.193	913.051
Isolate_86	#N/A	1247.26	131.891	201.761	913.61
Isolate_87	Eu_H1	1251.76	130.804	175.161	945.795
Isolate_88	Eu_H1	1264.03	184.861	144.376	934.79
Isolate_89	Eu_H7	1270.97	123.327	267.183	880.457
Isolate_90	Eu_H1	1279.27	119.274	166.705	993.289
Isolate_91	Eu_H7	1281.67	102.43	225.526	953.71
Isolate_92	Eu_H1	1317.3	126.274	188.793	1002.23
Isolate_93	Eu_H7	1329.38	130.868	272.687	925.825
Isolate_94	Eu_H1	1359.9	150.276	187.009	1022.62
Isolate_95	Eu_H1	1373.93	66.76	172.933	1134.23
Isolate_96	Eu_H1	1386.97	170.343	194.988	1021.64
Isolate_97	Eu_H7	1387.73	98.389	275.982	1013.36
Isolate_98	Eu_H1	1395.91	218.775	147.25	1029.89
Isolate_99	Eu_H1	1405.68	138.935	227.445	1039.3
Isolate_100	Eu_H5	1436.18	208.62	408.172	819.383
Isolate_101	Eu_H7	1453.06	129.232	228.803	1095.02
Isolate_102	Eu_H1	1500.69	184.721	223.736	1092.24
Isolate_103	Eu_H5	1502.45	118.861	290.799	1092.79
Isolate_104	Eu_H1	1513.73	192.117	218.204	1103.41
Isolate_105	Eu_H7	1523.22	144.017	342.56	1036.64
Isolate_106	Eu_H7	1551.78	151.818	338.804	1061.15
Isolate_107	Eu_H1	1556.28	135.546	148.818	1271.91
Isolate_108	Eu_H7	1573.3	146.118	281.77	1145.41
Isolate_109	Eu_H6	1581.62	133.784	310.895	1136.94
Isolate_110	Eu_H7	1585.37	80.367	305.322	1199.68
Isolate_111	Eu_H1	1613.59	169.459	220.89	1223.24
Isolate_112	Eu_H7	1624.98	159.159	340.373	1125.45
Isolate_113	Eu_H1	1631.2	168.994	201.594	1260.61
Isolate_114	Eu_H1	1635.87	189.766	166.695	1279.41
Isolate_115	Eu_H1	1637.6	173.378	273.108	1191.11
Isolate_116	Eu_H7	1647.3	158.346	455.55	1033.4
Isolate_117	Eu_H5	1649.74	114.521	337.108	1198.12
Isolate_118	Eu_H7	1705.82	140.706	297.33	1267.78
Isolate_119	Eu_H7	1722.82	131.894	385.827	1205.1
Isolate_120	#N/A	1731.93	144.365	386.494	1201.08
Isolate_121	Eu_H8	1746.63	134.085	411.426	1201.12
Isolate_122	Eu_H1	1747.06	251.209	227.861	1267.99
Isolate_123	Eu_H7	1756.92	101.461	342.812	1312.65
Isolate_124	Eu_H7	1760.28	182.729	290.616	1286.93
Isolate_125	Eu_H7	1768.34	164.485	316.849	1287.01
Isolate_126	Eu_H1	1785.93	128.498	253.089	1404.35
Isolate_127	Eu_H7	1787.36	133.085	330.684	1323.59
Isolate_128	Eu_H7	1821.47	196.374	383.054	1242.04
Isolate_129	Eu_H1	1822.4	230.067	228.069	1364.26
Isolate_130	Eu_H1	1830.66	164.702	177.909	1488.05
Isolate_131	Eu_H7	1844.04	145.58	429.95	1268.51
Isolate_132	Eu_H7	1852.68	183.376	308.414	1360.89
Isolate_133	Eu_H1	1886.86	78.249	250.924	1557.68
Isolate_134	Eu_H7	1915.44	150.728	449.416	1315.3
Isolate_135	Eu_H7	1928.64	185.602	357.958	1385.08
Isolate_136	Eu_H1	1933.69	236.388	204.407	1492.9
Isolate_137	Eu_H5	1933.71	182.05	483.635	1268.02
Isolate_138	Eu_H7	1948.15	175.873	426.287	1345.99
Isolate_139	Es_H1	1956.2	0	71.162	1885.04
Isolate_140	Eu_H7	2018.87	159.095	497.832	1361.95
Isolate_141	Eu_H7	2023.97	163.405	362.592	1497.97
Isolate_142	Eu_H7	2031.73	152.98	346.35	1532.4
Isolate_143	Eu_H1	2040.82	297.266	245.205	1498.35
Isolate_144	Eu_H7	2044.44	202.512	483.989	1357.93
Isolate_145	Eu_H7	2052.12	113.443	373.044	1565.63
Isolate_146	Eu_H6	2053.45	149.284	435.761	1468.4
Isolate_147	Eu_H1	2072.39	264.984	246.845	1560.56
Isolate_148	Eu_H6	2073.24	188.588	408.562	1476.09
Isolate_149	Eu_H7	2076.14	161.93	382.507	1531.7
Isolate_150	Eu_H1	2094.08	121.84	286.011	1686.23
Isolate_151	Eu_H7	2121.75	213.776	357.763	1550.21
Isolate_152	Eu_H7	2138.62	338.667	274.671	1525.29
Isolate_153	Eu_H7	2142.87	219.364	504.603	1418.9
Isolate_154	Eu_H7	2159.51	184.815	424.613	1550.09
Isolate_155	Eu_H1	2192.41	159.664	260.984	1771.76
Isolate_156	Eu_H1	2193.82	182.68	266.601	1744.54
Isolate_157	Eu_H7	2226.38	193.34	404.869	1628.17
Isolate_158	Eu_H1	2232.02	196.602	256.752	1778.66
Isolate_159	Eu_H7	2238.85	202.107	423.962	1612.78
Isolate_160	Eu_H7	2256.32	256.476	477.18	1522.67
Isolate_161	Eu_H7	2261.12	169.847	367.021	1724.25
Isolate_162	Eu_H7	2264.76	169.043	519.73	1575.99
Isolate_163	Eu_H6	2322.99	130.867	455.589	1736.54
Isolate_164	Eu_H1	2340.58	163.195	267.567	1909.82
Isolate_165	Eu_H1	2371.01	193.717	272.85	1904.44
Isolate_166	Eu_H7	2383.73	318.913	384.457	1680.36
Isolate_167	#N/A	2393.97	150.579	519.061	1724.33
Isolate_168	Eu_H7	2397.59	215.471	471.14	1710.97
Isolate_169	Eu_H7	2412.42	310.014	545.666	1556.74
Isolate_170	Eu_H7	2443.4	176.183	400.566	1866.65
Isolate_171	Eu_H1	2463.04	272.137	281.757	1909.15
Isolate_172	Eu_H7	2498.71	209.801	504.496	1784.42
Isolate_173	Eu_H7	2520.24	179.963	443.888	1896.39
Isolate_174	#N/A	2526.87	271.41	423.431	1832.03
Isolate_175	Eu_H7	2545.46	140.408	480.717	1924.33
Isolate_176	Eu_H1	2573.98	316.026	306.618	1951.34
Isolate_177	Eu_H1	2577.63	193.855	274.738	2109.04
Isolate_178	Eu_H7	2588	211.728	543.289	1832.98
Isolate_179	Eu_H7	2590.73	216.723	484.656	1889.35
Isolate_180	Eu_H7	2591.96	123.69	510.499	1957.77
Isolate_181	Eu_H7	2643.99	171.682	584.756	1887.56
Isolate_182	Eu_H7	2658.42	262.071	488.015	1908.34
Isolate_183	Eu_H7	2694.57	234.109	441.638	2018.82
Isolate_184	Eu_H7	2694.89	285.258	573.042	1836.59
Isolate_185	Eu_H7	2719.52	233.071	529.231	1957.22
Isolate_186	Eu_H7	2728.87	197.148	510.837	2020.88
Isolate_187	Eu_H7	2788.75	194.652	488.614	2105.49
Isolate_188	Eu_H1	2793.4	215.298	321.889	2256.21
Isolate_189	Eu_H6	2795.36	115.992	418.349	2261.01
Isolate_190	Eu_H1	2806.25	267.19	315.613	2223.45
Isolate_191	Eu_H5	2837.96	194.015	642.041	2001.91
Isolate_192	Eu_H7	2842.1	129.707	564.506	2147.89
Isolate_193	Eu_H7	2867.65	235.894	458.074	2173.68
Isolate_194	Eu_H7	2913.58	241.27	616.02	2056.29
Isolate_195	Eu_H7	2923.12	234.256	583.926	2104.94
Isolate_196	#N/A	2924.36	253.946	508.698	2161.72
Isolate_197	Eu_H1	2980.36	356.031	318.952	2305.38
Isolate_198	Eu_H7	2993.16	205.446	699.593	2088.13
Isolate_199	Eu_H7	3018.54	218.873	596.202	2203.47
Isolate_200	Eu_H5	3155.08	215.325	551.879	2387.87
Isolate_201	Eu_H7	3166.65	240.79	568.046	2357.81
Isolate_202	Eu_H7	3241.18	237.637	604.048	2399.49
Isolate_203	Eu_H7	3272.59	248.086	510.266	2514.23
Isolate_204	Eu_H5	3302.95	218.24	633.956	2450.76
Isolate_205	Eu_H7	3307.05	241.475	566.401	2499.18
Isolate_206	Eu_H7	3311.55	239.468	636.519	2435.56
Isolate_207	Eu_H6	3327.47	134.77	642.718	2549.99
Isolate_208	Eu_H6	3435.09	234.674	592.467	2607.95
Isolate_209	Eu_H6	3509.42	166.094	804.109	2539.22
Isolate_210	Eu_H7	3519.71	245.948	682.198	2591.56
Isolate_211	Eu_H7	3566.03	203.159	557.687	2805.18
Isolate_212	Eu_H7	3623.84	255.653	575.583	2792.61
Isolate_213	Eu_H7	3624.62	257.888	557.997	2808.73
Isolate_214	#N/A	3761.34	366.413	684.19	2710.73
Isolate_215	Eu_H3	3892.54	157.621	745.392	2989.53
Isolate_216	Eu_H7	4602.25	434.872	643.022	3524.36
Isolate_217	Eu_H7	4952.93	273.021	762.683	3917.22
Isolate_218	Eu_H7	5629.01	319.654	982.489	4326.86
